# Supplementary material for: Factors associated with poor outcomes among people living with HIV started on anti-retroviral therapy before and after implementation of “test and treat” program in Coastal Kenya
Source: PLoS One. 2022 Sep 21;17(9):e0270653. doi: 10.1371/journal.pone.0270653 (PMC9491584; doi:10.1371/journal.pone.0270653)
Supplement: S1 Raw data — (CSV) [file pone.0270653.s002.csv]

county_code	sex	marital_status	highest_level_of_education	employment_status	economic_status	point_of_entry	art_regimen_at_start_of_art	if_response_was_oth_se_write_the	did_the_patient_have_a_treatme	if_yes_in_question_ter_with_the_	number_of_treatment_efore_art_in	cd4_levels_at_art_initiation	who_stage_at_art_initiation	did_the_patient_have_any_oppor	if_yes_to_above_ques_c_infection	what_was_the_weight_ient_at_star	what_was_the_height_n_in_centime	what_was_the_cadre_s_nt_at_art_i	at_the_time_of_start_tick_all_th	status_of_patient_at_3_months	status_of_patient_at_6_months	viral_load_status_at_6_months	status_of_patient_at_9_months	viral_load_status_at_9_months	status_of_patient_at_12_months	viral_load_status_at_12_months	status_of_patient_at_15_months	viral_load_status_at_15_months	status_of_patient_at_18_months	viral_load_status_at_18_months	status_of_patient_at_21_months	viral_load_status_at_21_months	status_of_patient_at_24_months	viral_status_at_24_months	if_yes_to_the_questi_ortunistic_	time_art	ageyrs	test_treat	nsex	nmarital_status	educ	employed	economic	point_entry	art	nart	who_stage	cd4_0	cd4_group
klf	female	married	tertiary_e_g__college__university	formal_employment	independent__does_not_depend_on_any_one_	others	tdf_3tc_efv		yes	spouse	1		2	no		61	160	peer_educator clinical_officer nurse counsellor hrio	regular_quality_work_improvement_team_me regular_ccc_departmental_clinical_meetin regular_multi_disciplinary_team__mdt__me	active_on_art	transfer_out															151	30.93498	delayed	Female	Married	Tertiary	Formal employment	independent	Others	TDF_3TC_EFV	TDF_3TC_EFV	Stage 2		Missing
klf	female	married	primary_school_not_completed	not_on_any_form_of_employment	dependent__always_relies_on_family__rela	pmtct_anc_pnc	tdf_3tc_efv		yes	others	3_or_more	1008	2	no		39	152	counsellor pharm_tech hrio nurse clinical_officer	regular_facility_staff_meetings regular_ccc_departmental_clinical_meetin regular_multi_disciplinary_team__mdt__me	active_on_art	active_on_art	due_but_not_done	active_on_art	not_due	active_on_art	due_but_not_done	active_on_art	not_due	active_on_art	not_due	active_on_art	ldl	active_on_art	due_but_not_done		3064	36.5421	delayed	Female	Married	Primary	Not employed	Dependent	PMTCT ANC	TDF_3TC_EFV	TDF_3TC_EFV	Stage 2	1008	>=500
klf	female	single_never_married	primary_school_class_8	self_employment_business_person	semi_independent__sometimes_needs_to_be_	vct	tdf_3tc_efv		yes	other_relative	2	584	3	yes	tb_pulmonary_or_extra_pulmonary	62	162	pharm_tech nurse clinical_officer peer_educator counsellor	regular_facility_staff_meetings regular_ccc_departmental_clinical_meetin	active_on_art	active_on_art	due_but_not_done	active_on_art	not_due	active_on_art	not_due	active_on_art	not_due	active_on_art	not_due	active_on_art	not_due	active_on_art	due_but_not_done		1831	38.09719	delayed	Female	Single	Primary	self employment	Semi independent	VCT	TDF_3TC_EFV	TDF_3TC_EFV	Stage 3	584	>=500
klf	female	married	no_school_at_all	not_on_any_form_of_employment	dependent__always_relies_on_family__rela	vct	tdf_3tc_efv		yes	other_relative	3_or_more		2	no		36	156	clinical_officer counsellor nurse pharm_tech hrio	regular_facility_staff_meetings regular_ccc_departmental_clinical_meetin regular_multi_disciplinary_team__mdt__me	active_on_art	died															2099	41.49213	delayed	Female	Married	No school	Not employed	Dependent	VCT	TDF_3TC_EFV	TDF_3TC_EFV	Stage 2		Missing
klf	male	single_never_married	primary_school_not_completed	not_on_any_form_of_employment	dependent__always_relies_on_family__rela	vct	tdf_3tc_efv		yes	sibling	3_or_more		3	yes	tb_pulmonary_or_extra_pulmonary	57	183	counsellor hrio clinical_officer pharm_tech nurse	regular_facility_staff_meetings regular_ccc_departmental_clinical_meetin regular_multi_disciplinary_team__mdt__me	active_on_art	active_on_art	due_but_not_done	active_on_art	not_due	active_on_art	due_but_not_done	active_on_art	not_due	active_on_art	not_due	active_on_art	not_due	active_on_art	due_but_not_done		778	33.48939	delayed	Male	Single	Primary	Not employed	Dependent	VCT	TDF_3TC_EFV	TDF_3TC_EFV	Stage 3		Missing
klf	female	married	no_school_at_all	not_on_any_form_of_employment	dependent__always_relies_on_family__rela	vct	tdf_3tc_efv		yes	spouse	information_not_available		2	no		45	150	counsellor nurse clinical_officer pharm_tech hrio	regular_facility_staff_meetings regular_ccc_departmental_clinical_meetin	active_on_art	active_on_art	due_but_not_done	active_on_art	not_due	active_on_art	due_but_not_done	active_on_art	not_due	active_on_art	not_due	active_on_art	not_due	active_on_art	due_but_not_done		0	69.48392	delayed	Female	Married	No school	Not employed	Dependent	VCT	TDF_3TC_EFV	TDF_3TC_EFV	Stage 2		Missing
klf	female	married	primary_school_class_8	not_on_any_form_of_employment	dependent__always_relies_on_family__rela	vct	tdf_3tc_efv		yes	sibling	3_or_more	536	2	no		57	156	hrio nurse counsellor clinical_officer pharm_tech	regular_facility_staff_meetings regular_ccc_departmental_clinical_meetin regular_multi_disciplinary_team__mdt__me	active_on_art	active_on_art	due_but_not_done	active_on_art	not_due	active_on_art	due_but_not_done	active_on_art	not_due	active_on_art	not_due	active_on_art	due_but_not_done	active_on_art	due_but_not_done		472	47.48802	delayed	Female	Married	Primary	Not employed	Dependent	VCT	TDF_3TC_EFV	TDF_3TC_EFV	Stage 2	536	>=500
klf	male	married	no_school_at_all	not_on_any_form_of_employment	semi_independent__sometimes_needs_to_be_	vct	tdf_3tc_efv		yes	spouse	3_or_more	3	2	no		55	168	clinical_officer hrio counsellor pharm_tech nurse	regular_facility_staff_meetings regular_ccc_departmental_clinical_meetin regular_multi_disciplinary_team__mdt__me	active_on_art	active_on_art	due_but_not_done	active_on_art	not_due	active_on_art	due_but_not_done	active_on_art	not_due	active_on_art	not_due	active_on_art	ldl	active_on_art	due_but_not_done		116	57.48939	delayed	Male	Married	No school	Not employed	Semi independent	VCT	TDF_3TC_EFV	TDF_3TC_EFV	Stage 2	3	<500
klf	female	married	primary_school_not_completed	informal_employment_e_g__jua_kali__house	independent__does_not_depend_on_any_one_	vct	tdf_3tc_efv		yes	spouse	3_or_more	160	2	no		47	156	nurse hrio clinical_officer counsellor pharm_tech	regular_facility_staff_meetings regular_ccc_departmental_clinical_meetin regular_multi_disciplinary_team__mdt__me	active_on_art	active_on_art	due_but_not_done	active_on_art	not_due	active_on_art	due_but_not_done	active_on_art	not_due	active_on_art	not_due	active_on_art	not_due	active_on_art	due_but_not_done		509	48.4846	delayed	Female	Married	Primary	informal employment	independent	VCT	TDF_3TC_EFV	TDF_3TC_EFV	Stage 2	160	<500
klf	male	divorced	no_school_at_all	not_on_any_form_of_employment	dependent__always_relies_on_family__rela	vct	tdf_3tc_efv		yes	friend	3_or_more		2	no		58	182	counsellor clinical_officer pharm_tech nurse hrio	regular_facility_staff_meetings regular_ccc_departmental_clinical_meetin regular_multi_disciplinary_team__mdt__me	lost_to_follow_up																64	51.48802	delayed	Male	Divorced/Separated	No school	Not employed	Dependent	VCT	TDF_3TC_EFV	TDF_3TC_EFV	Stage 2		Missing
klf	female	married	primary_school_class_8	not_on_any_form_of_employment	semi_independent__sometimes_needs_to_be_	pmtct_anc_pnc	tdf_3tc_efv		yes	spouse	information_not_available		1	no		47	159	mentor_mother clinical_officer pharm_tech counsellor hrio nurse	regular_facility_staff_meetings regular_ccc_departmental_clinical_meetin	active_on_art	active_on_art	due_but_not_done	active_on_art	not_due	active_on_art	due_but_not_done	active_on_art	not_due	active_on_art	not_due	active_on_art	not_due	active_on_art	due_but_not_done		72	26.14374	delayed	Female	Married	Primary	Not employed	Semi independent	PMTCT ANC	TDF_3TC_EFV	TDF_3TC_EFV	Stage 1		Missing
klf	female	divorced	primary_school_class_8	not_on_any_form_of_employment	semi_independent__sometimes_needs_to_be_	vct	tdf_3tc_efv		yes	parent	information_not_available	322	2	no		43	162	pharm_tech counsellor clinical_officer nurse hrio	regular_facility_staff_meetings regular_ccc_departmental_clinical_meetin regular_multi_disciplinary_team__mdt__me	active_on_art	active_on_art	due_but_not_done	active_on_art	not_due	active_on_art	due_but_not_done	active_on_art	not_due	active_on_art	not_due	active_on_art	not_due	active_on_art	due_but_not_done		33	30.48871	delayed	Female	Divorced/Separated	Primary	Not employed	Semi independent	VCT	TDF_3TC_EFV	TDF_3TC_EFV	Stage 2	322	<500
klf	male	single_never_married	primary_school_class_8	self_employment_business_person	semi_independent__sometimes_needs_to_be_	vct	tdf_3tc_efv		no		3_or_more		2	no		66	176	pharm_tech counsellor nurse clinical_officer hrio	regular_facility_staff_meetings regular_ccc_departmental_clinical_meetin regular_multi_disciplinary_team__mdt__me	active_on_art	active_on_art	due_but_not_done	active_on_art	not_due	active_on_art	due_but_not_done	active_on_art	not_due	active_on_art	not_due	active_on_art	not_due	transfer_out			263	34.72964	delayed	Male	Single	Primary	self employment	Semi independent	VCT	TDF_3TC_EFV	TDF_3TC_EFV	Stage 2		Missing
klf	female	married	primary_school_class_8	not_on_any_form_of_employment	semi_independent__sometimes_needs_to_be_	pmtct_anc_pnc	tdf_3tc_efv		yes	spouse	1		1	no			88	nurse mentor_mother	regular_facility_staff_meetings regular_ccc_departmental_clinical_meetin regular_multi_disciplinary_team__mdt__me	active_on_art	active_on_art	due_but_not_done	active_on_art	not_due	active_on_art	due_but_not_done	active_on_art	not_due	active_on_art	not_due	active_on_art	not_due	active_on_art	ldl		0	42.48597	delayed	Female	Married	Primary	Not employed	Semi independent	PMTCT ANC	TDF_3TC_EFV	TDF_3TC_EFV	Stage 1		Missing
klf	female	divorced	primary_school_not_completed	not_on_any_form_of_employment	dependent__always_relies_on_family__rela	vct	tdf_3tc_efv		yes	parent	2		2	no		55	151	nurse hrio pharm_tech clinical_officer counsellor	regular_facility_staff_meetings regular_ccc_departmental_clinical_meetin regular_multi_disciplinary_team__mdt__me	active_on_art	active_on_art	due_but_not_done	active_on_art	not_due	active_on_art	due_but_not_done	active_on_art	not_due	active_on_art	not_due	active_on_art	not_due	active_on_art	due_but_not_done		3	32.48734	delayed	Female	Divorced/Separated	Primary	Not employed	Dependent	VCT	TDF_3TC_EFV	TDF_3TC_EFV	Stage 2		Missing
klf	male	married	primary_school_class_8	self_employment_business_person	independent__does_not_depend_on_any_one_	vct	tdf_3tc_efv		yes	spouse	3_or_more	36	2	no		57	166	hrio counsellor clinical_officer nurse	regular_facility_staff_meetings regular_ccc_departmental_clinical_meetin regular_multi_disciplinary_team__mdt__me	active_on_art	active_on_art	due_but_not_done	active_on_art	not_due	lost_to_follow_up											55	33.4319	delayed	Male	Married	Primary	self employment	independent	VCT	TDF_3TC_EFV	TDF_3TC_EFV	Stage 2	36	<500
klf	male	single_never_married	secondary_school	self_employment_business_person	semi_independent__sometimes_needs_to_be_	vct	tdf_3tc_efv		yes	sibling	3_or_more		2	no		64	175	counsellor pharm_tech clinical_officer hrio	regular_facility_staff_meetings regular_ccc_departmental_clinical_meetin regular_multi_disciplinary_team__mdt__me	active_on_art	active_on_art	due_but_not_done	active_on_art	not_due	active_on_art	due_but_not_done	active_on_art	not_due	active_on_art	not_due	active_on_art	not_due	active_on_art	due_but_not_done		4	39.93703	delayed	Male	Single	Secondary	self employment	Semi independent	VCT	TDF_3TC_EFV	TDF_3TC_EFV	Stage 2		Missing
klf	female	divorced	secondary_school	self_employment_business_person	independent__does_not_depend_on_any_one_	outpatient_department	tdf_3tc_efv		yes	other_relative	3_or_more		2	no		80	174	nurse counsellor clinical_officer hrio pharm_tech	regular_facility_staff_meetings regular_ccc_departmental_clinical_meetin regular_multi_disciplinary_team__mdt__me	active_on_art	active_on_art	due_but_not_done	active_on_art	not_due	active_on_art	due_but_not_done	active_on_art	not_due	active_on_art	not_due	active_on_art	not_due	active_on_art	ldl		3	32.13142	delayed	Female	Divorced/Separated	Secondary	self employment	independent	Outpatient	TDF_3TC_EFV	TDF_3TC_EFV	Stage 2		Missing
klf	male	married	no_school_at_all	self_employment_business_person	semi_independent__sometimes_needs_to_be_	vct	tdf_3tc_efv		yes	spouse	3_or_more	73	2	no		51	175	hrio nurse pharm_tech clinical_officer counsellor	regular_facility_staff_meetings regular_ccc_departmental_clinical_meetin regular_multi_disciplinary_team__mdt__me	active_on_art	active_on_art	due_but_not_done	active_on_art	not_due	active_on_art	due_but_not_done	active_on_art	not_due	active_on_art	not_due	active_on_art	not_due	active_on_art	due_but_not_done		47	55.93977	delayed	Male	Married	No school	self employment	Semi independent	VCT	TDF_3TC_EFV	TDF_3TC_EFV	Stage 2	73	<500
klf	female	married	primary_school_class_8	self_employment_business_person	independent__does_not_depend_on_any_one_	vct	tdf_3tc_efv		yes	spouse	information_not_available		2	no		69	174	pharm_tech hrio clinical_officer nurse counsellor	regular_facility_staff_meetings regular_ccc_departmental_clinical_meetin regular_multi_disciplinary_team__mdt__me	active_on_art	active_on_art	due_but_not_done	active_on_art	not_due	active_on_art	due_but_not_done	active_on_art	not_due	active_on_art	not_due	active_on_art	not_due	active_on_art	due_but_not_done		32	29.0486	delayed	Female	Married	Primary	self employment	independent	VCT	TDF_3TC_EFV	TDF_3TC_EFV	Stage 2		Missing
klf	male	married	no_school_at_all	not_on_any_form_of_employment	semi_independent__sometimes_needs_to_be_	outpatient_department	tdf_3tc_efv		yes	other_relative	3_or_more	490	2	no		54	165	nurse counsellor pharm_tech clinical_officer hrio	regular_facility_staff_meetings regular_ccc_departmental_clinical_meetin regular_multi_disciplinary_team__mdt__me	active_on_art	active_on_art	due_but_not_done	active_on_art	not_due	active_on_art	due_but_not_done	active_on_art	not_due	active_on_art	not_due	active_on_art	not_due	active_on_art	ldl		83	77.48939	delayed	Male	Married	No school	Not employed	Semi independent	Outpatient	TDF_3TC_EFV	TDF_3TC_EFV	Stage 2	490	<500
klf	female	married	no_school_at_all	not_on_any_form_of_employment	dependent__always_relies_on_family__rela	vct	tdf_3tc_efv		yes	others	3_or_more	433	2	no		71	168	clinical_officer counsellor nurse pharm_tech lab_tech hrio	regular_facility_staff_meetings regular_ccc_departmental_clinical_meetin	active_on_art	active_on_art	due_but_not_done	active_on_art	not_due	active_on_art	due_but_not_done	active_on_art	not_due	active_on_art	not_due	active_on_art	not_due	active_on_art	ldl		425	47.48255	delayed	Female	Married	No school	Not employed	Dependent	VCT	TDF_3TC_EFV	TDF_3TC_EFV	Stage 2	433	<500
klf	female	single_never_married	primary_school_class_8	not_on_any_form_of_employment	semi_independent__sometimes_needs_to_be_	vct	tdf_3tc_efv		yes	parent	2		2	no		50	160	nurse hrio counsellor clinical_officer	regular_facility_staff_meetings regular_ccc_departmental_clinical_meetin regular_multi_disciplinary_team__mdt__me	active_on_art	active_on_art	due_but_not_done	active_on_art	not_due	active_on_art	due_but_not_done	active_on_art	not_due	active_on_art	not_due	active_on_art	not_due	active_on_art	due_but_not_done		2	22.48871	delayed	Female	Single	Primary	Not employed	Semi independent	VCT	TDF_3TC_EFV	TDF_3TC_EFV	Stage 2		Missing
klf	female	married	no_school_at_all	not_on_any_form_of_employment	semi_independent__sometimes_needs_to_be_	vct	tdf_3tc_efv		yes	other_relative	3_or_more		2	no		49	156	hrio nurse clinical_officer pharm_tech counsellor	regular_facility_staff_meetings regular_ccc_departmental_clinical_meetin regular_multi_disciplinary_team__mdt__me	active_on_art	active_on_art	due_but_not_done	active_on_art	not_due	active_on_art	due_but_not_done	active_on_art	not_due	active_on_art	not_due	active_on_art	not_due	active_on_art	due_but_not_done		6	51.48528	delayed	Female	Married	No school	Not employed	Semi independent	VCT	TDF_3TC_EFV	TDF_3TC_EFV	Stage 2		Missing
klf	female	married	primary_school_not_completed	not_on_any_form_of_employment	dependent__always_relies_on_family__rela	vct	tdf_3tc_efv		yes	spouse	3_or_more		2	no		41	154	pharm_tech counsellor hrio clinical_officer nurse	regular_facility_staff_meetings regular_ccc_departmental_clinical_meetin regular_multi_disciplinary_team__mdt__me	active_on_art	active_on_art	due_but_not_done	active_on_art	not_due	active_on_art	due_but_not_done	active_on_art	not_due	active_on_art	not_due	active_on_art	not_due	active_on_art	due_but_not_done		18	39.48528	delayed	Female	Married	Primary	Not employed	Dependent	VCT	TDF_3TC_EFV	TDF_3TC_EFV	Stage 2		Missing
klf	male	married	primary_school_not_completed	not_on_any_form_of_employment	dependent__always_relies_on_family__rela	vct	tdf_3tc_efv		yes	spouse	1		1	no		55		clinical_officer nurse counsellor hrio	regular_facility_staff_meetings regular_ccc_departmental_clinical_meetin regular_multi_disciplinary_team__mdt__me	active_on_art	active_on_art	due_but_not_done	lost_to_follow_up													0	25.48939	delayed	Male	Married	Primary	Not employed	Dependent	VCT	TDF_3TC_EFV	TDF_3TC_EFV	Stage 1		Missing
klf	female	single_never_married	primary_school_not_completed	self_employment_business_person	independent__does_not_depend_on_any_one_	vct	tdf_3tc_efv		yes	sibling	information_not_available	284	2	no		57	168	counsellor nurse clinical_officer hrio pharm_tech	regular_facility_staff_meetings regular_ccc_departmental_clinical_meetin regular_multi_disciplinary_team__mdt__me	active_on_art	active_on_art	due_but_not_done	active_on_art	not_due	active_on_art	due_but_not_done	active_on_art	not_due	active_on_art	not_due	active_on_art	not_due	lost_to_follow_up			6	40.49007	delayed	Female	Single	Primary	self employment	independent	VCT	TDF_3TC_EFV	TDF_3TC_EFV	Stage 2	284	<500
klf	male	married	no_school_at_all	not_on_any_form_of_employment	dependent__always_relies_on_family__rela	vct	tdf_3tc_efv		yes	sibling	3_or_more		2	no		54	175	counsellor hrio nurse pharm_tech clinical_officer	regular_facility_staff_meetings regular_ccc_departmental_clinical_meetin regular_multi_disciplinary_team__mdt__me	active_on_art	active_on_art	due_but_not_done	active_on_art	not_due	active_on_art	ldl	active_on_art	not_due	active_on_art	not_due	active_on_art	not_due	active_on_art	due_but_not_done		15	56.4846	delayed	Male	Married	No school	Not employed	Dependent	VCT	TDF_3TC_EFV	TDF_3TC_EFV	Stage 2		Missing
klf	female	single_never_married	primary_school_not_completed	not_on_any_form_of_employment	dependent__always_relies_on_family__rela	vct	tdf_3tc_efv		yes	sibling	1		2	no		42	154	nurse pharm_tech hrio clinical_officer counsellor	regular_facility_staff_meetings regular_ccc_departmental_clinical_meetin	active_on_art	active_on_art	due_but_not_done	active_on_art	not_due	active_on_art	ldl	active_on_art	not_due	active_on_art	not_due	active_on_art	not_due	active_on_art	due_but_not_done		28	27.48255	delayed	Female	Single	Primary	Not employed	Dependent	VCT	TDF_3TC_EFV	TDF_3TC_EFV	Stage 2		Missing
klf	male	divorced	primary_school_class_8	self_employment_business_person	semi_independent__sometimes_needs_to_be_	vct	tdf_3tc_efv		yes	parent	3_or_more		1	no		49	169	others hrio nurse counsellor clinical_officer pharm_tech	regular_quality_work_improvement_team_me regular_facility_staff_meetings regular_ccc_departmental_clinical_meetin	active_on_art	active_on_art	due_but_not_done	active_on_art	not_due	active_on_art	ldl	active_on_art	not_due	active_on_art	not_due	active_on_art	not_due	active_on_art	ldl		53	32.72279	delayed	Male	Divorced/Separated	Primary	self employment	Semi independent	VCT	TDF_3TC_EFV	TDF_3TC_EFV	Stage 1		Missing
klf	female	divorced	primary_school_class_8	self_employment_business_person	independent__does_not_depend_on_any_one_	vct	tdf_3tc_efv		yes	parent	3_or_more	152	3	yes	tb_pulmonary_or_extra_pulmonary	36	165	pharm_tech counsellor hrio nurse clinical_officer	regular_facility_staff_meetings regular_ccc_departmental_clinical_meetin regular_multi_disciplinary_team__mdt__me	lost_to_follow_up																0	45.94387	delayed	Female	Divorced/Separated	Primary	self employment	independent	VCT	TDF_3TC_EFV	TDF_3TC_EFV	Stage 3	152	<500
klf	male	divorced	primary_school_not_completed	not_on_any_form_of_employment	dependent__always_relies_on_family__rela	vct	tdf_3tc_efv		yes	parent	3_or_more		2	no		65	181	pharm_tech clinical_officer nurse hrio counsellor	regular_facility_staff_meetings regular_ccc_departmental_clinical_meetin regular_multi_disciplinary_team__mdt__me	active_on_art	active_on_art	due_but_not_done	active_on_art	not_due	active_on_art	due_but_not_done	active_on_art	not_due	active_on_art	not_due	active_on_art	not_due	active_on_art	due_but_not_done		6	37.81519	delayed	Male	Divorced/Separated	Primary	Not employed	Dependent	VCT	TDF_3TC_EFV	TDF_3TC_EFV	Stage 2		Missing
klf	female	divorced	primary_school_class_8	self_employment_business_person	semi_independent__sometimes_needs_to_be_	vct	tdf_3tc_efv		yes	sibling	2		2	no		55	164	pharm_tech clinical_officer hrio counsellor nurse	regular_facility_staff_meetings regular_ccc_departmental_clinical_meetin regular_multi_disciplinary_team__mdt__me	active_on_art	active_on_art	due_but_not_done	active_on_art	not_due	active_on_art	due_but_not_done	active_on_art	not_due	active_on_art	not_due	active_on_art	not_due	active_on_art	due_but_not_done		6	32.26283	delayed	Female	Divorced/Separated	Primary	self employment	Semi independent	VCT	TDF_3TC_EFV	TDF_3TC_EFV	Stage 2		Missing
klf	male	married	no_school_at_all	not_on_any_form_of_employment	dependent__always_relies_on_family__rela	inpatient__adult	tdf_3tc_efv		yes	spouse	information_not_available		2	no		57	184	nurse counsellor medical_officer	regular_facility_staff_meetings regular_ccc_departmental_clinical_meetin regular_multi_disciplinary_team__mdt__me	active_on_art	active_on_art	due_but_not_done	active_on_art	not_due	active_on_art	due_but_not_done	active_on_art	not_due	active_on_art	not_due	active_on_art	not_due	active_on_art	due_but_not_done		31	52.48734	delayed	Male	Married	No school	Not employed	Dependent	Inpatient adults	TDF_3TC_EFV	TDF_3TC_EFV	Stage 2		Missing
klf	male	single_never_married	primary_school_class_8	not_on_any_form_of_employment	dependent__always_relies_on_family__rela	vct	tdf_3tc_efv		yes	sibling	information_not_available		2	no		51	170	clinical_officer pharm_tech nurse counsellor	regular_facility_staff_meetings regular_ccc_departmental_clinical_meetin regular_multi_disciplinary_team__mdt__me	active_on_art	active_on_art	due_but_not_done	active_on_art	not_due	active_on_art	due_but_not_done	active_on_art	not_due	active_on_art	not_due	active_on_art	not_due	active_on_art	ldl		5	34.4887	delayed	Male	Single	Primary	Not employed	Dependent	VCT	TDF_3TC_EFV	TDF_3TC_EFV	Stage 2		Missing
klf	female	divorced	secondary_school	self_employment_business_person	independent__does_not_depend_on_any_one_	vct	tdf_3tc_efv		yes	parent	information_not_available		2	no		64	169	counsellor nurse hrio clinical_officer pharm_tech	regular_facility_staff_meetings regular_ccc_departmental_clinical_meetin regular_multi_disciplinary_team__mdt__me	active_on_art	transfer_out															4	33.81793	delayed	Female	Divorced/Separated	Secondary	self employment	independent	VCT	TDF_3TC_EFV	TDF_3TC_EFV	Stage 2		Missing
klf	female	widowed	no_school_at_all	not_on_any_form_of_employment	dependent__always_relies_on_family__rela	vct	tdf_3tc_efv		yes	other_relative	3_or_more		2	no		71	163	pharm_tech counsellor hrio clinical_officer nurse	regular_facility_staff_meetings regular_ccc_departmental_clinical_meetin regular_multi_disciplinary_team__mdt__me	active_on_art	active_on_art	due_but_not_done	active_on_art	not_due	active_on_art	due_but_not_done	active_on_art	not_due	active_on_art	not_due	active_on_art	not_due	active_on_art	due_but_not_done		3	56.4846	delayed	Female	Widowed	No school	Not employed	Dependent	VCT	TDF_3TC_EFV	TDF_3TC_EFV	Stage 2		Missing
klf	female	married	secondary_school	informal_employment_e_g__jua_kali__house	independent__does_not_depend_on_any_one_	vct	tdf_3tc_efv		yes	spouse	3_or_more		2	no		54	159	counsellor nurse clinical_officer hrio	regular_facility_staff_meetings regular_ccc_departmental_clinical_meetin regular_multi_disciplinary_team__mdt__me	active_on_art	active_on_art	due_but_not_done	active_on_art	not_due	active_on_art	due_but_not_done	active_on_art	not_due	active_on_art	not_due	active_on_art	not_due	active_on_art	due_but_not_done		10	30.7488	test & treat	Female	Married	Secondary	informal employment	independent	VCT	TDF_3TC_EFV	TDF_3TC_EFV	Stage 2		Missing
klf	female	married	primary_school_not_completed	not_on_any_form_of_employment	dependent__always_relies_on_family__rela	pmtct_anc_pnc	tdf_3tc_efv		yes	spouse	1		1	no		60	151	counsellor clinical_officer mentor_mother nurse	regular_facility_staff_meetings regular_ccc_departmental_clinical_meetin regular_multi_disciplinary_team__mdt__me	active_on_art	active_on_art	due_but_not_done	active_on_art	not_due	active_on_art	due_but_not_done	active_on_art	ldl	active_on_art	not_due	active_on_art	not_due	active_on_art	due_but_not_done		0	33.48391	test & treat	Female	Married	Primary	Not employed	Dependent	PMTCT ANC	TDF_3TC_EFV	TDF_3TC_EFV	Stage 1		Missing
klf	female	divorced	primary_school_not_completed	not_on_any_form_of_employment	dependent__always_relies_on_family__rela	vct	tdf_3tc_efv		yes	other_relative	3_or_more		2	no		44	156	nurse counsellor clinical_officer	regular_facility_staff_meetings regular_ccc_departmental_clinical_meetin regular_multi_disciplinary_team__mdt__me	died																270	26.49418	test & treat	Female	Divorced/Separated	Primary	Not employed	Dependent	VCT	TDF_3TC_EFV	TDF_3TC_EFV	Stage 2		Missing
klf	female	widowed	no_school_at_all	informal_employment_e_g__jua_kali__house	semi_independent__sometimes_needs_to_be_	vct	tdf_3tc_efv		yes	sibling	3_or_more		2	no		46	161	clinical_officer nurse pharm_tech counsellor	regular_facility_staff_meetings regular_ccc_departmental_clinical_meetin regular_multi_disciplinary_team__mdt__me	active_on_art	active_on_art	due_but_not_done	active_on_art	not_due	active_on_art	due_but_not_done	active_on_art	not_due	active_on_art	not_due	active_on_art	not_due	active_on_art	due_but_not_done		5	42.49144	test & treat	Female	Widowed	No school	informal employment	Semi independent	VCT	TDF_3TC_EFV	TDF_3TC_EFV	Stage 2		Missing
klf	male	married	secondary_school	self_employment_business_person	semi_independent__sometimes_needs_to_be_	vct	tdf_3tc_efv		no		1		2	no		62	166	clinical_officer	regular_facility_staff_meetings regular_ccc_departmental_clinical_meetin regular_multi_disciplinary_team__mdt__me	active_on_art	active_on_art	due_but_not_done	active_on_art	not_due	active_on_art	due_but_not_done	active_on_art	not_due	active_on_art	ldl	active_on_art	not_due	active_on_art	ldl		4	41.26215	test & treat	Male	Married	Secondary	self employment	Semi independent	VCT	TDF_3TC_EFV	TDF_3TC_EFV	Stage 2		Missing
klf	female	divorced	primary_school_class_8	not_on_any_form_of_employment	semi_independent__sometimes_needs_to_be_	vct	tdf_3tc_efv		yes	other_relative	3_or_more		2	no		44	156	hrio nurse pharm_tech counsellor clinical_officer	regular_facility_staff_meetings regular_ccc_departmental_clinical_meetin regular_multi_disciplinary_team__mdt__me	active_on_art	active_on_art	due_but_not_done	active_on_art	not_due	transfer_out											41	37.94387	test & treat	Female	Divorced/Separated	Primary	Not employed	Semi independent	VCT	TDF_3TC_EFV	TDF_3TC_EFV	Stage 2		Missing
klf	female	divorced	primary_school_not_completed	not_on_any_form_of_employment	semi_independent__sometimes_needs_to_be_	vct	tdf_3tc_efv		yes	others	3_or_more		2	no		70	166	hrio nurse clinical_officer pharm_tech counsellor	regular_facility_staff_meetings regular_ccc_departmental_clinical_meetin regular_multi_disciplinary_team__mdt__me	active_on_art	active_on_art	ldl	active_on_art	not_due	active_on_art	due_but_not_done	active_on_art	not_due	active_on_art	not_due	active_on_art	not_due	active_on_art	due_but_not_done		7	46.3436	test & treat	Female	Divorced/Separated	Primary	Not employed	Semi independent	VCT	TDF_3TC_EFV	TDF_3TC_EFV	Stage 2		Missing
klf	female	divorced	primary_school_class_8	self_employment_business_person	independent__does_not_depend_on_any_one_	vct	tdf_3tc_efv		yes	others	3_or_more		2	no		48	165	hrio nurse pharm_tech clinical_officer counsellor	regular_facility_staff_meetings regular_ccc_departmental_clinical_meetin regular_multi_disciplinary_team__mdt__me	active_on_art	active_on_art	due_but_not_done	active_on_art	not_due	active_on_art	due_but_not_done	active_on_art	not_due	active_on_art	not_due	active_on_art	not_due	active_on_art	due_but_not_done		14	42.12731	test & treat	Female	Divorced/Separated	Primary	self employment	independent	VCT	TDF_3TC_EFV	TDF_3TC_EFV	Stage 2		Missing
klf	female	married	primary_school_class_8	informal_employment_e_g__jua_kali__house	independent__does_not_depend_on_any_one_	vct	tdf_3tc_efv		yes	other_relative	3_or_more		2	no		80	159	pharm_tech hrio clinical_officer nurse counsellor	regular_facility_staff_meetings regular_ccc_departmental_clinical_meetin regular_multi_disciplinary_team__mdt__me	active_on_art	active_on_art	due_but_not_done	active_on_art	not_due	active_on_art	due_but_not_done	active_on_art	not_due	active_on_art	not_due	active_on_art	not_due	active_on_art	due_but_not_done		3	48.02738	test & treat	Female	Married	Primary	informal employment	independent	VCT	TDF_3TC_EFV	TDF_3TC_EFV	Stage 2		Missing
klf	male	married	secondary_school	informal_employment_e_g__jua_kali__house	independent__does_not_depend_on_any_one_	vct	tdf_3tc_efv		yes	spouse	3_or_more	11	2	no		70	168	pharm_tech counsellor hrio clinical_officer nurse	regular_facility_staff_meetings regular_ccc_departmental_clinical_meetin regular_multi_disciplinary_team__mdt__me	active_on_art	active_on_art	ldl	active_on_art	not_due	active_on_art	due_but_not_done	active_on_art	not_due	active_on_art	not_due	active_on_art	not_due	active_on_art	due_but_not_done		12	50.35729	test & treat	Male	Married	Secondary	informal employment	independent	VCT	TDF_3TC_EFV	TDF_3TC_EFV	Stage 2	11	<500
klf	female	widowed	no_school_at_all	not_on_any_form_of_employment	dependent__always_relies_on_family__rela	vct	tdf_3tc_efv		yes	others	3_or_more		2	no		56	152	hrio clinical_officer nurse counsellor	regular_facility_staff_meetings regular_ccc_departmental_clinical_meetin regular_multi_disciplinary_team__mdt__me	died																23	55.49076	test & treat	Female	Widowed	No school	Not employed	Dependent	VCT	TDF_3TC_EFV	TDF_3TC_EFV	Stage 2		Missing
klf	female	married	no_school_at_all	not_on_any_form_of_employment	dependent__always_relies_on_family__rela	pmtct_anc_pnc	tdf_3tc_efv		yes	sibling	3_or_more		3	yes	tb_pulmonary_or_extra_pulmonary	55	164	counsellor hrio clinical_officer nurse pharm_tech	regular_facility_staff_meetings regular_ccc_departmental_clinical_meetin regular_multi_disciplinary_team__mdt__me	active_on_art	active_on_art	due_but_not_done	active_on_art	not_due	active_on_art	due_but_not_done	active_on_art	not_due	active_on_art	not_due	active_on_art	not_due	active_on_art	due_but_not_done		32	47.62492	test & treat	Female	Married	No school	Not employed	Dependent	PMTCT ANC	TDF_3TC_EFV	TDF_3TC_EFV	Stage 3		Missing
klf	male	divorced	primary_school_class_8	not_on_any_form_of_employment	semi_independent__sometimes_needs_to_be_	vct	tdf_3tc_efv		yes	sibling	information_not_available		3	yes	tb_pulmonary_or_extra_pulmonary	32	170	nurse counsellor pharm_tech clinical_officer	regular_facility_staff_meetings regular_ccc_departmental_clinical_meetin regular_multi_disciplinary_team__mdt__me	active_on_art	died															2	32.57221	test & treat	Male	Divorced/Separated	Primary	Not employed	Semi independent	VCT	TDF_3TC_EFV	TDF_3TC_EFV	Stage 3		Missing
klf	female	divorced	primary_school_not_completed	not_on_any_form_of_employment	dependent__always_relies_on_family__rela	vct	tdf_3tc_efv		no		3_or_more		2	no		62	161	nurse hrio counsellor clinical_officer pharm_tech	regular_facility_staff_meetings regular_ccc_departmental_clinical_meetin regular_multi_disciplinary_team__mdt__me	active_on_art	active_on_art	due_but_not_done	active_on_art	not_due	active_on_art	due_but_not_done	lost_to_follow_up				lost_to_follow_up					13	37.54415	test & treat	Female	Divorced/Separated	Primary	Not employed	Dependent	VCT	TDF_3TC_EFV	TDF_3TC_EFV	Stage 2		Missing
klf	female	single_never_married	primary_school_class_8	self_employment_business_person	independent__does_not_depend_on_any_one_	outpatient_department	tdf_3tc_efv		yes	parent	3_or_more	81	3	yes	tb_pulmonary_or_extra_pulmonary	53	152	counsellor hrio pharm_tech nurse clinical_officer	regular_facility_staff_meetings regular_ccc_departmental_clinical_meetin regular_multi_disciplinary_team__mdt__me	active_on_art	active_on_art	due_but_not_done	active_on_art	not_due	active_on_art	due_but_not_done	active_on_art	not_due	active_on_art	not_due	active_on_art	not_due	active_on_art	ldl		25	39.87954	test & treat	Female	Single	Primary	self employment	independent	Outpatient	TDF_3TC_EFV	TDF_3TC_EFV	Stage 3	81	<500
klf	female	divorced	primary_school_class_8	informal_employment_e_g__jua_kali__house	independent__does_not_depend_on_any_one_	vct	tdf_3tc_efv		yes	sibling	2	151	2	no		48	164	pharm_tech nurse clinical_officer counsellor	regular_facility_staff_meetings regular_ccc_departmental_clinical_meetin regular_multi_disciplinary_team__mdt__me	active_on_art	active_on_art	due_but_not_done	active_on_art	not_due	active_on_art	due_but_not_done	active_on_art	not_due	active_on_art	not_due	active_on_art	not_due	active_on_art	due_but_not_done		1	34.49144	test & treat	Female	Divorced/Separated	Primary	informal employment	independent	VCT	TDF_3TC_EFV	TDF_3TC_EFV	Stage 2	151	<500
klf	female	married	primary_school_not_completed	informal_employment_e_g__jua_kali__house	independent__does_not_depend_on_any_one_	vct	tdf_3tc_efv		yes	spouse	3_or_more		2	no		63	163	nurse pharm_tech counsellor clinical_officer	regular_facility_staff_meetings regular_ccc_departmental_clinical_meetin regular_multi_disciplinary_team__mdt__me	active_on_art	active_on_art	due_but_not_done	active_on_art	not_due	active_on_art	due_but_not_done	active_on_art	not_due	active_on_art	not_due	active_on_art	not_due	active_on_art	due_but_not_done		0	48.49007	test & treat	Female	Married	Primary	informal employment	independent	VCT	TDF_3TC_EFV	TDF_3TC_EFV	Stage 2		Missing
klf	female	married	primary_school_class_8	self_employment_business_person	semi_independent__sometimes_needs_to_be_	pmtct_anc_pnc	tdf_3tc_efv		yes	spouse	3_or_more		2	no		63	163	pharm_tech clinical_officer hrio counsellor nurse	regular_facility_staff_meetings regular_ccc_departmental_clinical_meetin regular_multi_disciplinary_team__mdt__me	active_on_art	active_on_art	due_but_not_done	active_on_art	not_due	active_on_art	due_but_not_done	active_on_art	not_due	active_on_art	not_due	active_on_art	not_due	lost_to_follow_up			0	44.5421	test & treat	Female	Married	Primary	self employment	Semi independent	PMTCT ANC	TDF_3TC_EFV	TDF_3TC_EFV	Stage 2		Missing
klf	male	divorced	primary_school_not_completed	not_on_any_form_of_employment	dependent__always_relies_on_family__rela	vct	tdf_3tc_efv		yes	parent	2		2	no		56	181	nurse counsellor clinical_officer pharm_tech	regular_facility_staff_meetings regular_ccc_departmental_clinical_meetin regular_multi_disciplinary_team__mdt__me	active_on_art	active_on_art	due_but_not_done	active_on_art	not_due	lost_to_follow_up											0	23.49076	test & treat	Male	Divorced/Separated	Primary	Not employed	Dependent	VCT	TDF_3TC_EFV	TDF_3TC_EFV	Stage 2		Missing
klf	female	single_never_married	primary_school_class_8	not_on_any_form_of_employment	dependent__always_relies_on_family__rela	inpatient__adult	tdf_3tc_efv		yes	parent	3_or_more		2	no		48	160	counsellor nurse hrio medical_officer	regular_facility_staff_meetings regular_ccc_departmental_clinical_meetin regular_multi_disciplinary_team__mdt__me	active_on_art	active_on_art	due_but_not_done	active_on_art	not_due	active_on_art	due_but_not_done	active_on_art	not_due	active_on_art	not_due	active_on_art	not_due	active_on_art	due_but_not_done		5	30.49144	test & treat	Female	Single	Primary	Not employed	Dependent	Inpatient adults	TDF_3TC_EFV	TDF_3TC_EFV	Stage 2		Missing
klf	female	divorced	primary_school_not_completed	self_employment_business_person	semi_independent__sometimes_needs_to_be_	vct	tdf_3tc_efv		yes	others	3_or_more		2	no		50	160	hrio counsellor nurse clinical_officer pharm_tech	regular_facility_staff_meetings regular_ccc_departmental_clinical_meetin regular_multi_disciplinary_team__mdt__me	transfer_out																0	48.5421	test & treat	Female	Divorced/Separated	Primary	self employment	Semi independent	VCT	TDF_3TC_EFV	TDF_3TC_EFV	Stage 2		Missing
klf	female	married	secondary_school	not_on_any_form_of_employment	dependent__always_relies_on_family__rela	vct	tdf_3tc_efv		yes	spouse	3_or_more	177	2	no		50	162	clinical_officer nurse counsellor hrio pharm_tech	regular_facility_staff_meetings regular_ccc_departmental_clinical_meetin regular_multi_disciplinary_team__mdt__me	active_on_art	active_on_art	due_but_not_done	active_on_art	not_due	active_on_art	ldl	active_on_art	not_due	active_on_art	not_due	active_on_art	not_due	active_on_art	due_but_not_done		5	36.2245	test & treat	Female	Married	Secondary	Not employed	Dependent	VCT	TDF_3TC_EFV	TDF_3TC_EFV	Stage 2	177	<500
klf	male	married	primary_school_not_completed	self_employment_business_person	semi_independent__sometimes_needs_to_be_	vct	tdf_3tc_efv		yes	spouse	3_or_more	1	2	no		60	170	counsellor clinical_officer nurse hrio pharm_tech	regular_facility_staff_meetings regular_ccc_departmental_clinical_meetin regular_multi_disciplinary_team__mdt__me	active_on_art	active_on_art	due_but_not_done	active_on_art	not_due	active_on_art	due_but_not_done	active_on_art	not_due	active_on_art	not_due	active_on_art	not_due	active_on_art	due_but_not_done		2	35.96441	test & treat	Male	Married	Primary	self employment	Semi independent	VCT	TDF_3TC_EFV	TDF_3TC_EFV	Stage 2	1	<500
klf	male	married	primary_school_class_8	informal_employment_e_g__jua_kali__house	independent__does_not_depend_on_any_one_	vct	tdf_3tc_efv		yes	spouse	3_or_more	251	2	no		56	176	pharm_tech clinical_officer nurse counsellor hrio	regular_facility_staff_meetings regular_ccc_departmental_clinical_meetin regular_multi_disciplinary_team__mdt__me	active_on_art	active_on_art	due_but_not_done	active_on_art	not_due	active_on_art	due_but_not_done	active_on_art	not_due	active_on_art	not_due	active_on_art	not_due	active_on_art	ldl		22	37.60164	test & treat	Male	Married	Primary	informal employment	independent	VCT	TDF_3TC_EFV	TDF_3TC_EFV	Stage 2	251	<500
klf	female	divorced	no_school_at_all	not_on_any_form_of_employment	dependent__always_relies_on_family__rela	vct	tdf_3tc_efv		yes	sibling	3_or_more	440	2	no		62	172	hrio counsellor pharm_tech nurse clinical_officer	regular_facility_staff_meetings regular_ccc_departmental_clinical_meetin regular_multi_disciplinary_team__mdt__me	active_on_art	active_on_art	due_but_not_done	active_on_art	not_due	active_on_art	due_but_not_done	active_on_art	not_due	active_on_art	not_due	active_on_art	not_due	active_on_art	due_but_not_done		7	31.47981	test & treat	Female	Divorced/Separated	No school	Not employed	Dependent	VCT	TDF_3TC_EFV	TDF_3TC_EFV	Stage 2	440	<500
klf	male	divorced	primary_school_class_8	self_employment_business_person	semi_independent__sometimes_needs_to_be_	vct	tdf_3tc_efv		yes	sibling	3_or_more		2	no		49	169	counsellor nurse pharm_tech clinical_officer hrio	regular_facility_staff_meetings regular_ccc_departmental_clinical_meetin regular_multi_disciplinary_team__mdt__me	active_on_art	active_on_art	due_but_not_done	active_on_art	not_due	active_on_art	due_but_not_done	active_on_art	not_due	active_on_art	not_due	active_on_art	not_due	active_on_art	due_but_not_done		21	38.6256	test & treat	Male	Divorced/Separated	Primary	self employment	Semi independent	VCT	TDF_3TC_EFV	TDF_3TC_EFV	Stage 2		Missing
klf	female	married	primary_school_class_8	not_on_any_form_of_employment	semi_independent__sometimes_needs_to_be_	vct	tdf_3tc_efv		no		3_or_more		2	no		52	156	counsellor clinical_officer nurse hrio	regular_facility_staff_meetings regular_ccc_departmental_clinical_meetin regular_multi_disciplinary_team__mdt__me	active_on_art	active_on_art	due_but_not_done	active_on_art	not_due	active_on_art	due_but_not_done	active_on_art	not_due	active_on_art	not_due	active_on_art	not_due	active_on_art	due_but_not_done		5	34.49144	test & treat	Female	Married	Primary	Not employed	Semi independent	VCT	TDF_3TC_EFV	TDF_3TC_EFV	Stage 2		Missing
klf	female	widowed	no_school_at_all	not_on_any_form_of_employment	dependent__always_relies_on_family__rela	vct	tdf_3tc_efv		yes	others	3_or_more		2	no		41	150	nurse pharm_tech hrio counsellor clinical_officer	regular_facility_staff_meetings regular_ccc_departmental_clinical_meetin regular_multi_disciplinary_team__mdt__me	active_on_art	transfer_out															0	64.54209	test & treat	Female	Widowed	No school	Not employed	Dependent	VCT	TDF_3TC_EFV	TDF_3TC_EFV	Stage 2		Missing
klf	female	married	primary_school_class_8	self_employment_business_person	semi_independent__sometimes_needs_to_be_	vct	tdf_3tc_efv		yes	sibling	3_or_more		2	no		38	168	clinical_officer hrio counsellor nurse pharm_tech	regular_facility_staff_meetings regular_ccc_departmental_clinical_meetin regular_multi_disciplinary_team__mdt__me	active_on_art	active_on_art	due_but_not_done	active_on_art	not_due	active_on_art	due_but_not_done	active_on_art	not_due	active_on_art	not_due	active_on_art	not_due	active_on_art	due_but_not_done		2	33.44832	test & treat	Female	Married	Primary	self employment	Semi independent	VCT	TDF_3TC_EFV	TDF_3TC_EFV	Stage 2		Missing
klf	female	married	primary_school_class_8	self_employment_business_person	semi_independent__sometimes_needs_to_be_	vct	tdf_3tc_efv		yes	spouse	3_or_more		2	no		77	172	nurse pharm_tech clinical_officer hrio counsellor	regular_facility_staff_meetings regular_ccc_departmental_clinical_meetin regular_multi_disciplinary_team__mdt__me	active_on_art	active_on_art	due_but_not_done	active_on_art	not_due	active_on_art	due_but_not_done	lost_to_follow_up				lost_to_follow_up					2	40.62697	test & treat	Female	Married	Primary	self employment	Semi independent	VCT	TDF_3TC_EFV	TDF_3TC_EFV	Stage 2		Missing
klf	female	widowed	no_school_at_all	not_on_any_form_of_employment	dependent__always_relies_on_family__rela	vct	tdf_3tc_efv		yes	others	3_or_more		2	no		31	158	counsellor clinical_officer hrio	regular_facility_staff_meetings regular_ccc_departmental_clinical_meetin regular_multi_disciplinary_team__mdt__me	active_on_art	active_on_art	due_but_not_done	active_on_art	not_due	died											6	60.49007	test & treat	Female	Widowed	No school	Not employed	Dependent	VCT	TDF_3TC_EFV	TDF_3TC_EFV	Stage 2		Missing
klf	female	divorced	primary_school_not_completed	self_employment_business_person	semi_independent__sometimes_needs_to_be_	vct	tdf_3tc_efv		yes	others	3_or_more		1	no		70	151	hrio counsellor clinical_officer nurse	regular_facility_staff_meetings regular_ccc_departmental_clinical_meetin regular_multi_disciplinary_team__mdt__me	active_on_art	active_on_art	due_but_not_done	active_on_art	not_due	active_on_art	ldl	active_on_art	not_due	active_on_art	not_due	active_on_art	not_due	active_on_art	due_but_not_done		0	44.5421	test & treat	Female	Divorced/Separated	Primary	self employment	Semi independent	VCT	TDF_3TC_EFV	TDF_3TC_EFV	Stage 1		Missing
klf	female	widowed	primary_school_not_completed	not_on_any_form_of_employment	dependent__always_relies_on_family__rela	vct	tdf_3tc_efv		yes	others	3_or_more		2	no		105	172	hrio counsellor clinical_officer pharm_tech nurse	regular_facility_staff_meetings regular_ccc_departmental_clinical_meetin regular_multi_disciplinary_team__mdt__me	active_on_art	active_on_art	ldl	active_on_art	not_due	active_on_art	due_but_not_done	active_on_art	not_due	active_on_art	not_due	active_on_art	not_due	active_on_art	due_but_not_done		0	45.32512	test & treat	Female	Widowed	Primary	Not employed	Dependent	VCT	TDF_3TC_EFV	TDF_3TC_EFV	Stage 2		Missing
klf	female	widowed	primary_school_not_completed	not_on_any_form_of_employment	semi_independent__sometimes_needs_to_be_	vct	tdf_3tc_efv		yes	other_relative	3_or_more	1048	2	no		48	149	hrio pharm_tech clinical_officer nurse counsellor	regular_facility_staff_meetings regular_ccc_departmental_clinical_meetin regular_multi_disciplinary_team__mdt__me	active_on_art	active_on_art	due_but_not_done	active_on_art	not_due	active_on_art	due_but_not_done	active_on_art	not_due	active_on_art	not_due	active_on_art	not_due	active_on_art	ldl		6	36.49007	test & treat	Female	Widowed	Primary	Not employed	Semi independent	VCT	TDF_3TC_EFV	TDF_3TC_EFV	Stage 2	1048	>=500
klf	male	divorced	primary_school_not_completed	self_employment_business_person	semi_independent__sometimes_needs_to_be_	vct	tdf_3tc_efv		yes	sibling	3_or_more	72	2	no		60	175	counsellor clinical_officer nurse pharm_tech	regular_facility_staff_meetings regular_ccc_departmental_clinical_meetin regular_multi_disciplinary_team__mdt__me	active_on_art	active_on_art	due_but_not_done	active_on_art	not_due	active_on_art	due_but_not_done	active_on_art	not_due	active_on_art	not_due	active_on_art	not_due	active_on_art	due_but_not_done		4	46.54346	test & treat	Male	Divorced/Separated	Primary	self employment	Semi independent	VCT	TDF_3TC_EFV	TDF_3TC_EFV	Stage 2	72	<500
klf	female	widowed	secondary_school	informal_employment_e_g__jua_kali__house	independent__does_not_depend_on_any_one_	vct	tdf_3tc_efv		no		3_or_more		2	no		50	160	clinical_officer nurse counsellor hrio	regular_facility_staff_meetings regular_ccc_departmental_clinical_meetin regular_multi_disciplinary_team__mdt__me	active_on_art	active_on_art	due_but_not_done	active_on_art	not_due	active_on_art	due_but_not_done	active_on_art	not_due	active_on_art	not_due	transfer_out					0	49.08966	test & treat	Female	Widowed	Secondary	informal employment	independent	VCT	TDF_3TC_EFV	TDF_3TC_EFV	Stage 2		Missing
klf	female	married	primary_school_not_completed	not_on_any_form_of_employment	semi_independent__sometimes_needs_to_be_	pmtct_anc_pnc	tdf_3tc_efv		yes	spouse	3_or_more		2	no		50	154	clinical_officer pharm_tech hrio nurse counsellor	regular_facility_staff_meetings regular_ccc_departmental_clinical_meetin regular_multi_disciplinary_team__mdt__me	active_on_art	active_on_art	due_but_not_done	active_on_art	not_due	active_on_art	ldl	active_on_art	not_due	active_on_art	not_due	active_on_art	not_due	active_on_art	due_but_not_done		8	29.54415	test & treat	Female	Married	Primary	Not employed	Semi independent	PMTCT ANC	TDF_3TC_EFV	TDF_3TC_EFV	Stage 2		Missing
klf	female	married	primary_school_not_completed	informal_employment_e_g__jua_kali__house	semi_independent__sometimes_needs_to_be_	vct	tdf_3tc_efv		yes	spouse	3_or_more		2	no		50	155	pharm_tech hrio nurse clinical_officer counsellor	regular_facility_staff_meetings regular_ccc_departmental_clinical_meetin regular_multi_disciplinary_team__mdt__me	active_on_art	active_on_art	due_but_not_done	active_on_art	not_due	active_on_art	due_but_not_done	active_on_art	not_due	active_on_art	not_due	active_on_art	not_due	active_on_art	due_but_not_done		358	48.49007	test & treat	Female	Married	Primary	informal employment	Semi independent	VCT	TDF_3TC_EFV	TDF_3TC_EFV	Stage 2		Missing
klf	female	married	primary_school_class_8	not_on_any_form_of_employment	semi_independent__sometimes_needs_to_be_	vct	tdf_3tc_efv		yes	spouse	3_or_more		2	no		43	160	clinical_officer pharm_tech counsellor nurse	regular_facility_staff_meetings regular_ccc_departmental_clinical_meetin regular_multi_disciplinary_team__mdt__me	active_on_art	lost_to_follow_up															0	38.54346	test & treat	Female	Married	Primary	Not employed	Semi independent	VCT	TDF_3TC_EFV	TDF_3TC_EFV	Stage 2		Missing
klf	female	widowed	no_school_at_all	self_employment_business_person	semi_independent__sometimes_needs_to_be_	inpatient__adult	tdf_3tc_efv		yes	sibling	1	10	3	yes	tb_pulmonary_or_extra_pulmonary	81	164	nurse peer_educator counsellor clinical_officer hrio pharm_tech	regular_quality_work_improvement_team_me regular_ccc_departmental_clinical_meetin regular_multi_disciplinary_team__mdt__me	died																0	51.48802	delayed	Female	Widowed	No school	self employment	Semi independent	Inpatient adults	TDF_3TC_EFV	TDF_3TC_EFV	Stage 3	10	<500
klf	female	separated	primary_school_not_completed	not_on_any_form_of_employment	semi_independent__sometimes_needs_to_be_	vct	tdf_3tc_efv		yes	others	2	386	1	no		57	158	nurse counsellor hrio lab_tech clinical_officer	regular_quality_work_improvement_team_me regular_facility_staff_meetings regular_ccc_departmental_clinical_meetin regular_multi_disciplinary_team__mdt__me	active_on_art	died															0	42.9295	delayed	Female	Divorced/Separated	Primary	Not employed	Semi independent	VCT	TDF_3TC_EFV	TDF_3TC_EFV	Stage 1	386	<500
klf	female	single_never_married	primary_school_class_8	self_employment_business_person	semi_independent__sometimes_needs_to_be_	outpatient_department	tdf_3tc_efv		no		1		1	no		57	164	clinical_officer	regular_ccc_departmental_clinical_meetin	active_on_art	active_on_art	ldl	active_on_art	not_due	active_on_art	ldl	active_on_art	not_due	active_on_art	not_due	active_on_art	not_due	active_on_art	ldl		2	41.48939	delayed	Female	Single	Primary	self employment	Semi independent	Outpatient	TDF_3TC_EFV	TDF_3TC_EFV	Stage 1		Missing
klf	female	separated	primary_school_class_8	informal_employment_e_g__jua_kali__house	semi_independent__sometimes_needs_to_be_	vct	tdf_3tc_efv		yes	friend	1		2	yes	varicella_zoster_virus_herpes_simplex	44	148	nurse	regular_quality_work_improvement_team_me regular_facility_staff_meetings regular_ccc_departmental_clinical_meetin regular_multi_disciplinary_team__mdt__me	active_on_art	active_on_art	due_but_not_done	active_on_art	due_but_not_done	active_on_art	due_but_not_done	lost_to_follow_up				active_on_art	_1000_copies_ml__number_of_copies_writte	active_on_art	ldl		37	58.93497	delayed	Female	Divorced/Separated	Primary	informal employment	Semi independent	VCT	TDF_3TC_EFV	TDF_3TC_EFV	Stage 2		Missing
klf	male	separated	secondary_school	not_on_any_form_of_employment	semi_independent__sometimes_needs_to_be_	vct	tdf_3tc_efv		information_not_available		information_not_available	0	1	no		67	174	community_health_volunteer counsellor clinical_officer nurse	regular_quality_work_improvement_team_me regular_facility_staff_meetings regular_ccc_departmental_clinical_meetin regular_multi_disciplinary_team__mdt__me	lost_to_follow_up																0	49.48665	delayed	Male	Divorced/Separated	Secondary	Not employed	Semi independent	VCT	TDF_3TC_EFV	TDF_3TC_EFV	Stage 1	0	<500
klf	female	separated	secondary_school	not_on_any_form_of_employment	semi_independent__sometimes_needs_to_be_	vct	tdf_3tc_efv		information_not_available		information_not_available	0	1	no_documentation_of_tb_and_other_opportu				counsellor hrio pharm_tech community_health_volunteer others clinical_officer lab_tech nurse	regular_quality_work_improvement_team_me regular_facility_staff_meetings regular_ccc_departmental_clinical_meetin regular_multi_disciplinary_team__mdt__me	lost_to_follow_up																0	35.43874	delayed	Female	Divorced/Separated	Secondary	Not employed	Semi independent	VCT	TDF_3TC_EFV	TDF_3TC_EFV	Stage 1	0	<500
klf	male	separated	secondary_school	not_on_any_form_of_employment	semi_independent__sometimes_needs_to_be_	vct	tdf_3tc_efv		yes	others	1		1	no				community_health_volunteer peer_educator lab_tech hrio pharm_tech clinical_officer	regular_quality_work_improvement_team_me regular_facility_staff_meetings regular_ccc_departmental_clinical_meetin regular_multi_disciplinary_team__mdt__me	active_on_art	active_on_art	due_but_not_done	active_on_art	not_due	active_on_art	due_but_not_done	active_on_art	not_due	active_on_art	not_due	active_on_art	not_due	active_on_art	due_but_not_done		0	51.49076	test & treat	Male	Divorced/Separated	Secondary	Not employed	Semi independent	VCT	TDF_3TC_EFV	TDF_3TC_EFV	Stage 1		Missing
klf	female	separated	primary_school_not_completed	not_on_any_form_of_employment	semi_independent__sometimes_needs_to_be_	vct	tdf_3tc_efv		yes	others	1		1	no				hrio nurse peer_educator pharm_tech clinical_officer counsellor	regular_quality_work_improvement_team_me regular_facility_staff_meetings regular_ccc_departmental_clinical_meetin regular_multi_disciplinary_team__mdt__me	active_on_art	active_on_art	due_but_not_done	active_on_art	not_due	active_on_art	due_but_not_done	active_on_art	not_due	active_on_art	not_due	active_on_art	not_due	active_on_art	due_but_not_done		0	49.49487	test & treat	Female	Divorced/Separated	Primary	Not employed	Semi independent	VCT	TDF_3TC_EFV	TDF_3TC_EFV	Stage 1		Missing
klf	female	separated	secondary_school	not_on_any_form_of_employment	semi_independent__sometimes_needs_to_be_	vct	tdf_3tc_efv		yes	others	1		1	no				hrio nurse lab_tech peer_educator others clinical_officer	regular_quality_work_improvement_team_me regular_facility_staff_meetings regular_ccc_departmental_clinical_meetin regular_multi_disciplinary_team__mdt__me	active_on_art	active_on_art	due_but_not_done	active_on_art	not_due	active_on_art	due_but_not_done	lost_to_follow_up				lost_to_follow_up					0	39.59753	test & treat	Female	Divorced/Separated	Secondary	Not employed	Semi independent	VCT	TDF_3TC_EFV	TDF_3TC_EFV	Stage 1		Missing
klf	female	separated	secondary_school	not_on_any_form_of_employment	semi_independent__sometimes_needs_to_be_	vct	tdf_3tc_efv		yes	others	1		1	no				counsellor peer_educator hrio pharm_tech clinical_officer	regular_quality_work_improvement_team_me regular_facility_staff_meetings regular_ccc_departmental_clinical_meetin regular_multi_disciplinary_team__mdt__me	active_on_art	active_on_art	due_but_not_done	active_on_art	not_due	active_on_art	due_but_not_done	lost_to_follow_up				lost_to_follow_up					0	59.9425	test & treat	Female	Divorced/Separated	Secondary	Not employed	Semi independent	VCT	TDF_3TC_EFV	TDF_3TC_EFV	Stage 1		Missing
klf	male	married	secondary_school	informal_employment_e_g__jua_kali__house	semi_independent__sometimes_needs_to_be_	vct	tdf_3tc_efv		information_not_available		information_not_available	789	2	no_documentation_of_tb_and_other_opportu		61	154	pharm_tech clinical_officer counsellor mentor_mother lab_tech hrio nurse community_health_volunteer peer_educator	regular_quality_work_improvement_team_me regular_facility_staff_meetings regular_ccc_departmental_clinical_meetin regular_multi_disciplinary_team__mdt__me	lost_to_follow_up																0	30.54346	test & treat	Male	Married	Secondary	informal employment	Semi independent	VCT	TDF_3TC_EFV	TDF_3TC_EFV	Stage 2	789	>=500
klf	female	divorced	primary_school_not_completed	not_on_any_form_of_employment	dependent__always_relies_on_family__rela	vct	tdf_3tc_efv		yes	others	3_or_more	145	3	yes	candidiasis_oral__oesophageal__vaginal_e tb_pulmonary_or_extra_pulmonary	43	147	clinical_officer peer_educator lab_tech nurse community_health_volunteer hrio medical_officer mentor_mother counsellor pharm_tech	regular_quality_work_improvement_team_me regular_facility_staff_meetings regular_ccc_departmental_clinical_meetin regular_multi_disciplinary_team__mdt__me	active_on_art	died															0	26.54073	test & treat	Female	Divorced/Separated	Primary	Not employed	Dependent	VCT	TDF_3TC_EFV	TDF_3TC_EFV	Stage 3	145	<500
klf	female	divorced	primary_school_not_completed	not_on_any_form_of_employment	dependent__always_relies_on_family__rela	others	tdf_3tc_efv		information_not_available		information_not_available	500	2	no_documentation_of_tb_and_other_opportu		62	155	pharm_tech mentor_mother community_health_volunteer lab_tech peer_educator hrio counsellor clinical_officer nurse	regular_quality_work_improvement_team_me regular_facility_staff_meetings regular_ccc_departmental_clinical_meetin regular_multi_disciplinary_team__mdt__me	active_on_art	active_on_art	due_but_not_done	active_on_art	not_due	active_on_art	due_but_not_done	active_on_art	not_due	lost_to_follow_up		lost_to_follow_up					0	28.48186	test & treat	Female	Divorced/Separated	Primary	Not employed	Dependent	Others	TDF_3TC_EFV	TDF_3TC_EFV	Stage 2	500	>=500
klf	male	married	primary_school_class_8	self_employment_business_person	semi_independent__sometimes_needs_to_be_	vct	tdf_3tc_efv		information_not_available		information_not_available	376	2	no		54	165	counsellor clinical_officer others peer_educator nurse pharm_tech hrio lab_tech	regular_quality_work_improvement_team_me regular_facility_staff_meetings regular_ccc_departmental_clinical_meetin regular_multi_disciplinary_team__mdt__me	active_on_art	active_on_art	due_but_not_done	died													18	45.54415	test & treat	Male	Married	Primary	self employment	Semi independent	VCT	TDF_3TC_EFV	TDF_3TC_EFV	Stage 2	376	<500
klf	female	single_never_married	primary_school_class_8	self_employment_business_person	semi_independent__sometimes_needs_to_be_	vct	tdf_3tc_efv		no		3_or_more	900	1	no		72	145	lab_tech community_health_volunteer counsellor clinical_officer mentor_mother hrio peer_educator pharm_tech nurse	regular_quality_work_improvement_team_me regular_facility_staff_meetings regular_ccc_departmental_clinical_meetin regular_multi_disciplinary_team__mdt__me	active_on_art	active_on_art	due_but_not_done	active_on_art	not_due	active_on_art	due_but_not_done	lost_to_follow_up				lost_to_follow_up					0	37.99589	test & treat	Female	Single	Primary	self employment	Semi independent	VCT	TDF_3TC_EFV	TDF_3TC_EFV	Stage 1	900	>=500
klf	female	married	primary_school_class_8	self_employment_business_person	semi_independent__sometimes_needs_to_be_	outpatient_department	tdf_3tc_efv		yes	sibling	1		1	no		56	161	clinical_officer	regular_ccc_departmental_clinical_meetin	active_on_art	active_on_art	due_but_not_done	active_on_art	not_due	active_on_art	ldl	active_on_art	not_due	active_on_art	not_due	active_on_art	not_due	active_on_art	ldl		0	36.89528	test & treat	Female	Married	Primary	self employment	Semi independent	Outpatient	TDF_3TC_EFV	TDF_3TC_EFV	Stage 1		Missing
klf	male	married	secondary_school	informal_employment_e_g__jua_kali__house	semi_independent__sometimes_needs_to_be_	outpatient_department	tdf_3tc_efv		yes	spouse	3_or_more		1	no		52	157	nurse	regular_quality_work_improvement_team_me regular_facility_staff_meetings regular_ccc_departmental_clinical_meetin regular_multi_disciplinary_team__mdt__me	active_on_art	active_on_art	due_but_not_done	active_on_art	due_but_not_done	active_on_art	_1000_copies_ml__number_of_copies_writte_1	active_on_art	due_but_not_done	active_on_art	due_but_not_done	active_on_art	not_due	active_on_art	ldl		62	42.17659	delayed	Male	Married	Secondary	informal employment	Semi independent	Outpatient	TDF_3TC_EFV	TDF_3TC_EFV	Stage 1		Missing
klf	male	married	tertiary_e_g__college__university	formal_employment	independent__does_not_depend_on_any_one_	vct	tdf_3tc_efv		information_not_available		2		1	no_documentation_of_tb_and_other_opportu				hrio	regular_ccc_departmental_clinical_meetin	lost_to_follow_up																1018	47.48255	delayed	Male	Married	Tertiary	Formal employment	independent	VCT	TDF_3TC_EFV	TDF_3TC_EFV	Stage 1		Missing
klf	female	separated	primary_school_class_8	not_on_any_form_of_employment	dependent__always_relies_on_family__rela	vct	tdf_3tc_efv		yes	sibling	3_or_more	157	3	yes	tb_pulmonary_or_extra_pulmonary	44	156	nurse	regular_quality_work_improvement_team_me regular_facility_staff_meetings regular_ccc_departmental_clinical_meetin regular_multi_disciplinary_team__mdt__me	active_on_art	active_on_art	ldl	active_on_art	ldl	active_on_art	due_but_not_done	active_on_art	due_but_not_done	active_on_art	ldl	active_on_art	due_but_not_done	active_on_art	ldl		20	52.48186	delayed	Female	Divorced/Separated	Primary	Not employed	Dependent	VCT	TDF_3TC_EFV	TDF_3TC_EFV	Stage 3	157	<500
klf	female	married	primary_school_class_8	self_employment_business_person	semi_independent__sometimes_needs_to_be_	vct	tdf_3tc_efv		no		1		1	no		48	159	nurse	regular_quality_work_improvement_team_me regular_facility_staff_meetings regular_ccc_departmental_clinical_meetin regular_multi_disciplinary_team__mdt__me	active_on_art	active_on_art	ldl	active_on_art	due_but_not_done	active_on_art	ldl	active_on_art	due_but_not_done	active_on_art	ldl	active_on_art	ldl	active_on_art	ldl		0	29.59069	delayed	Female	Married	Primary	self employment	Semi independent	VCT	TDF_3TC_EFV	TDF_3TC_EFV	Stage 1		Missing
klf	male	married	secondary_school	informal_employment_e_g__jua_kali__house	semi_independent__sometimes_needs_to_be_	vct	tdf_3tc_efv		no		1		1	yes	bacterial_infections_e_g__streptococcal_	49	173	nurse	regular_quality_work_improvement_team_me regular_facility_staff_meetings regular_ccc_departmental_clinical_meetin regular_multi_disciplinary_team__mdt__me	active_on_art	active_on_art	ldl	active_on_art	not_due	active_on_art	ldl	active_on_art	not_due	active_on_art	not_due	active_on_art	not_due	active_on_art	ldl		10	56.85147	test & treat	Male	Married	Secondary	informal employment	Semi independent	VCT	TDF_3TC_EFV	TDF_3TC_EFV	Stage 1		Missing
klf	female	separated	secondary_school	not_on_any_form_of_employment	semi_independent__sometimes_needs_to_be_	vct	tdf_3tc_efv		information_not_available		information_not_available	0	1	no_documentation_of_tb_and_other_opportu				mentor_mother counsellor pharm_tech peer_educator others nurse lab_tech community_health_volunteer	regular_quality_work_improvement_team_me regular_ccc_departmental_clinical_meetin regular_multi_disciplinary_team__mdt__me	active_on_art	active_on_art	due_but_not_done	active_on_art	due_but_not_done	active_on_art	due_but_not_done	active_on_art	not_due	active_on_art	not_due	active_on_art	not_due	active_on_art	due_but_not_done		0	39.49076	delayed	Female	Divorced/Separated	Secondary	Not employed	Semi independent	VCT	TDF_3TC_EFV	TDF_3TC_EFV	Stage 1	0	<500
klf	female	separated	primary_school_not_completed	not_on_any_form_of_employment	semi_independent__sometimes_needs_to_be_	vct	tdf_3tc_efv		information_not_available		information_not_available	0	1	no				others counsellor peer_educator nurse hrio clinical_officer	regular_quality_work_improvement_team_me regular_facility_staff_meetings regular_ccc_departmental_clinical_meetin regular_multi_disciplinary_team__mdt__me	active_on_art	active_on_art	due_but_not_done	active_on_art	not_due	active_on_art	not_due	active_on_art	not_due	active_on_art	not_due	active_on_art	not_due	active_on_art	due_but_not_done		0	32.48734	delayed	Female	Divorced/Separated	Primary	Not employed	Semi independent	VCT	TDF_3TC_EFV	TDF_3TC_EFV	Stage 1	0	<500
klf	female	married	primary_school_not_completed		semi_independent__sometimes_needs_to_be_	vct	tdf_3tc_efv		no		3_or_more	0	1	no_documentation_of_tb_and_other_opportu				medical_officer pharm_tech counsellor nurse community_health_volunteer peer_educator	regular_quality_work_improvement_team_me regular_facility_staff_meetings regular_ccc_departmental_clinical_meetin regular_multi_disciplinary_team__mdt__me	active_on_art	active_on_art	due_but_not_done	active_on_art	not_due	active_on_art	due_but_not_done	active_on_art	not_due	active_on_art	not_due	active_on_art	not_due	active_on_art	due_but_not_done		0	42.49418	delayed	Female	Married	Primary	self employment	Semi independent	VCT	TDF_3TC_EFV	TDF_3TC_EFV	Stage 1	0	<500
klf	male	separated	primary_school_not_completed	not_on_any_form_of_employment	semi_independent__sometimes_needs_to_be_	vct	tdf_3tc_efv		information_not_available		3_or_more	0	1	no		50	158	nurse clinical_officer lab_tech community_health_volunteer hrio counsellor	regular_quality_work_improvement_team_me regular_facility_staff_meetings regular_ccc_departmental_clinical_meetin regular_multi_disciplinary_team__mdt__me	active_on_art	active_on_art	due_but_not_done	active_on_art	not_due	active_on_art	ldl	active_on_art	not_due	active_on_art	not_due	active_on_art	not_due	active_on_art	due_but_not_done		18	41.14716	delayed	Male	Divorced/Separated	Primary	Not employed	Semi independent	VCT	TDF_3TC_EFV	TDF_3TC_EFV	Stage 1	0	<500
klf	female	separated	secondary_school	self_employment_business_person	semi_independent__sometimes_needs_to_be_	vct	tdf_3tc_efv		yes	other_relative	2	801	1	no		45	154	peer_educator nurse community_health_volunteer counsellor clinical_officer hrio	regular_quality_work_improvement_team_me regular_facility_staff_meetings regular_ccc_departmental_clinical_meetin regular_multi_disciplinary_team__mdt__me	active_on_art	active_on_art	ldl	active_on_art	not_due	active_on_art	ldl	active_on_art	not_due	active_on_art	not_due	active_on_art	not_due	active_on_art	ldl		104	40.93634	delayed	Female	Divorced/Separated	Secondary	self employment	Semi independent	VCT	TDF_3TC_EFV	TDF_3TC_EFV	Stage 1	801	>=500
klf	female	separated	secondary_school	not_on_any_form_of_employment	semi_independent__sometimes_needs_to_be_	vct	tdf_3tc_efv		yes	other_relative	information_not_available		1	no				counsellor community_health_volunteer lab_tech others clinical_officer nurse	regular_quality_work_improvement_team_me regular_facility_staff_meetings regular_ccc_departmental_clinical_meetin regular_multi_disciplinary_team__mdt__me	active_on_art	active_on_art	due_but_not_done	active_on_art	not_due	active_on_art	due_but_not_done	active_on_art	not_due	active_on_art	not_due	active_on_art	not_due	active_on_art	due_but_not_done		0	56.4846	delayed	Female	Divorced/Separated	Secondary	Not employed	Semi independent	VCT	TDF_3TC_EFV	TDF_3TC_EFV	Stage 1		Missing
klf	female	divorced	no_school_at_all	not_on_any_form_of_employment	semi_independent__sometimes_needs_to_be_	vct	tdf_3tc_efv		information_not_available		1	0	1	no		66	153	community_health_volunteer counsellor hrio nurse	regular_quality_work_improvement_team_me regular_facility_staff_meetings regular_ccc_departmental_clinical_meetin regular_multi_disciplinary_team__mdt__me	active_on_art	active_on_art	due_but_not_done	active_on_art	not_due	active_on_art	due_but_not_done	lost_to_follow_up				lost_to_follow_up					0	54.50513	delayed	Female	Divorced/Separated	No school	Not employed	Semi independent	VCT	TDF_3TC_EFV	TDF_3TC_EFV	Stage 1	0	<500
klf	female	separated	primary_school_not_completed	not_on_any_form_of_employment	dependent__always_relies_on_family__rela	vct	tdf_3tc_efv		yes	other_relative	3_or_more	0	1	no		47	155	clinical_officer nurse peer_educator counsellor lab_tech hrio	regular_quality_work_improvement_team_me regular_facility_staff_meetings regular_ccc_departmental_clinical_meetin regular_multi_disciplinary_team__mdt__me	active_on_art	active_on_art	due_but_not_done	active_on_art	not_due	active_on_art	_1000_copies_ml__number_of_copies_writte	active_on_art	not_due	active_on_art	not_due	active_on_art	not_due	active_on_art	ldl		197	66.94593	delayed	Female	Divorced/Separated	Primary	Not employed	Dependent	VCT	TDF_3TC_EFV	TDF_3TC_EFV	Stage 1	0	<500
klf	female	married	secondary_school	self_employment_business_person	semi_independent__sometimes_needs_to_be_	vct	tdf_3tc_efv		yes	spouse	2	0	2	no		51	157	pharm_tech hrio nurse counsellor clinical_officer	regular_quality_work_improvement_team_me regular_facility_staff_meetings regular_ccc_departmental_clinical_meetin regular_multi_disciplinary_team__mdt__me	active_on_art	active_on_art	ldl	active_on_art	not_due	active_on_art	ldl	active_on_art	not_due	active_on_art	not_due	active_on_art	not_due	active_on_art	ldl		6	37.93018	delayed	Female	Married	Secondary	self employment	Semi independent	VCT	TDF_3TC_EFV	TDF_3TC_EFV	Stage 2	0	<500
klf	female	separated	secondary_school	not_on_any_form_of_employment	semi_independent__sometimes_needs_to_be_	vct	abc_3tc_efv		information_not_available		2	0	1	no		56	153	clinical_officer hrio community_health_volunteer nurse peer_educator counsellor	regular_quality_work_improvement_team_me regular_facility_staff_meetings regular_ccc_departmental_clinical_meetin regular_multi_disciplinary_team__mdt__me	active_on_art	active_on_art	due_but_not_done	active_on_art	not_due	active_on_art	due_but_not_done	active_on_art	not_due	active_on_art	not_due	active_on_art	not_due	active_on_art	due_but_not_done		0	46.58727	delayed	Female	Divorced/Separated	Secondary	Not employed	Semi independent	VCT	ABC_3TC_EFV	Others	Stage 1	0	<500
klf	female	separated	primary_school_not_completed	not_on_any_form_of_employment	semi_independent__sometimes_needs_to_be_	vct	tdf_3tc_efv		information_not_available		3_or_more	0	2	no		52	157	pharm_tech counsellor clinical_officer hrio lab_tech peer_educator others	regular_quality_work_improvement_team_me regular_facility_staff_meetings regular_ccc_departmental_clinical_meetin regular_multi_disciplinary_team__mdt__me	active_on_art	active_on_art	due_but_not_done	active_on_art	not_due	active_on_art	due_but_not_done	active_on_art	due_but_not_done	active_on_art	not_due	active_on_art	not_due	active_on_art	due_but_not_done		36	42.4887	delayed	Female	Divorced/Separated	Primary	Not employed	Semi independent	VCT	TDF_3TC_EFV	TDF_3TC_EFV	Stage 2	0	<500
klf	male	married	primary_school_class_8	informal_employment_e_g__jua_kali__house	independent__does_not_depend_on_any_one_	others	tdf_3tc_efv		yes	spouse	2	155	2	no_documentation_of_tb_and_other_opportu		45	158	hrio clinical_officer counsellor lab_tech	regular_quality_work_improvement_team_me regular_facility_staff_meetings regular_ccc_departmental_clinical_meetin regular_multi_disciplinary_team__mdt__me	active_on_art	active_on_art	due_but_not_done	active_on_art	not_due	active_on_art	due_but_not_done	active_on_art	not_due	active_on_art	not_due	active_on_art	due_but_not_done	active_on_art	ldl		36	64.47913	delayed	Male	Married	Primary	informal employment	independent	Others	TDF_3TC_EFV	TDF_3TC_EFV	Stage 2	155	<500
klf	female	divorced	primary_school_class_8	self_employment_business_person	independent__does_not_depend_on_any_one_	outpatient_department	tdf_3tc_efv		yes	others	2	337	2	no_documentation_of_tb_and_other_opportu		78	161	clinical_officer hrio nurse counsellor	regular_quality_work_improvement_team_me regular_facility_staff_meetings regular_ccc_departmental_clinical_meetin regular_multi_disciplinary_team__mdt__me	active_on_art	active_on_art	due_but_not_done	active_on_art	not_due	active_on_art	_1000_copies_ml__number_of_copies_writte_1	active_on_art	not_due	active_on_art	not_due	active_on_art	not_due	active_on_art	_1000_copies_ml__number_of_copies_writte_1		75	53.48118	delayed	Female	Divorced/Separated	Primary	self employment	independent	Outpatient	TDF_3TC_EFV	TDF_3TC_EFV	Stage 2	337	<500
klf	male	single_never_married	secondary_school	not_on_any_form_of_employment	dependent__always_relies_on_family__rela	vct	azt_3tc_nvp		yes	others	3_or_more	59	2	no		26	140	hrio clinical_officer nurse counsellor	regular_quality_work_improvement_team_me regular_facility_staff_meetings regular_ccc_departmental_clinical_meetin regular_multi_disciplinary_team__mdt__me	active_on_art	active_on_art	due_but_not_done	active_on_art	due_but_not_done	active_on_art	ldl	active_on_art	not_due	active_on_art	not_due	active_on_art	not_due	active_on_art	due_but_not_done		0	18.02327	delayed	Male	Single	Secondary	Not employed	Dependent	VCT	AZT/3TC/NVP	AZT/3TC/NVP	Stage 2	59	<500
klf	female	divorced	primary_school_class_8	informal_employment_e_g__jua_kali__house	semi_independent__sometimes_needs_to_be_	outpatient_department	tdf_3tc_efv		yes	sibling	2	446	1	no		53	163	clinical_officer	regular_quality_work_improvement_team_me regular_facility_staff_meetings regular_ccc_departmental_clinical_meetin regular_multi_disciplinary_team__mdt__me	active_on_art	active_on_art	due_but_not_done	active_on_art	due_but_not_done	active_on_art	ldl	active_on_art	not_due	active_on_art	not_due	active_on_art	not_due	active_on_art	ldl		28	30.48049	delayed	Female	Divorced/Separated	Primary	informal employment	Semi independent	Outpatient	TDF_3TC_EFV	TDF_3TC_EFV	Stage 1	446	<500
klf	male	married	secondary_school	informal_employment_e_g__jua_kali__house	independent__does_not_depend_on_any_one_	inpatient__adult	tdf_3tc_efv		yes	spouse	2	260	1	no		72	167	hrio clinical_officer nurse counsellor	regular_quality_work_improvement_team_me regular_facility_staff_meetings regular_ccc_departmental_clinical_meetin regular_multi_disciplinary_team__mdt__me	active_on_art	active_on_art	due_but_not_done	active_on_art	not_due	active_on_art	ldl	active_on_art	not_due	active_on_art	ldl	active_on_art	not_due	active_on_art	not_due		28	47.50719	delayed	Male	Married	Secondary	informal employment	independent	Inpatient adults	TDF_3TC_EFV	TDF_3TC_EFV	Stage 1	260	<500
klf	male	married	secondary_school	informal_employment_e_g__jua_kali__house	independent__does_not_depend_on_any_one_	outpatient_department	tdf_3tc_efv		yes	spouse	2	0	3	no_documentation_of_tb_and_other_opportu		49	149	clinical_officer counsellor hrio nurse	regular_quality_work_improvement_team_me regular_facility_staff_meetings regular_ccc_departmental_clinical_meetin regular_multi_disciplinary_team__mdt__me	active_on_art	active_on_art	due_but_not_done	active_on_art	not_due	active_on_art	due_but_not_done	active_on_art	not_due	active_on_art	not_due	active_on_art	due_but_not_done	active_on_art	ldl		28	57.48118	delayed	Male	Married	Secondary	informal employment	independent	Outpatient	TDF_3TC_EFV	TDF_3TC_EFV	Stage 3	0	<500
klf	female	married	secondary_school	self_employment_business_person	semi_independent__sometimes_needs_to_be_	pmtct_anc_pnc	tdf_3tc_efv		yes	spouse	2	0	2	no_documentation_of_tb_and_other_opportu		42	159	nurse clinical_officer	regular_quality_work_improvement_team_me regular_facility_staff_meetings regular_ccc_departmental_clinical_meetin regular_multi_disciplinary_team__mdt__me	active_on_art	active_on_art	due_but_not_done	active_on_art	due_but_not_done	active_on_art	due_but_not_done	active_on_art	due_but_not_done	active_on_art	not_due	active_on_art	not_due	active_on_art	_1000_copies_ml__number_of_copies_writte		34	35.47981	delayed	Female	Married	Secondary	self employment	Semi independent	PMTCT ANC	TDF_3TC_EFV	TDF_3TC_EFV	Stage 2	0	<500
klf	female	married	secondary_school	self_employment_business_person	semi_independent__sometimes_needs_to_be_	pmtct_anc_pnc	tdf_3tc_efv		yes	spouse	3_or_more	0	1	no		58	161	clinical_officer	regular_quality_work_improvement_team_me regular_facility_staff_meetings regular_ccc_departmental_clinical_meetin regular_multi_disciplinary_team__mdt__me	active_on_art	active_on_art	due_but_not_done	active_on_art	not_due	active_on_art	due_but_not_done	active_on_art	not_due	active_on_art	not_due	active_on_art	not_due	active_on_art	ldl		0	25.93566	delayed	Female	Married	Secondary	self employment	Semi independent	PMTCT ANC	TDF_3TC_EFV	TDF_3TC_EFV	Stage 1	0	<500
klf	female	separated	secondary_school	not_on_any_form_of_employment	semi_independent__sometimes_needs_to_be_	vct	tdf_3tc_efv		information_not_available		information_not_available	0	1	no_documentation_of_tb_and_other_opportu				clinical_officer pharm_tech others nurse counsellor	regular_quality_work_improvement_team_me regular_facility_staff_meetings regular_ccc_departmental_clinical_meetin regular_multi_disciplinary_team__mdt__me	transfer_out																0	64.49007	delayed	Female	Divorced/Separated	Secondary	Not employed	Semi independent	VCT	TDF_3TC_EFV	TDF_3TC_EFV	Stage 1	0	<500
klf	female	single_never_married	primary_school_not_completed	not_on_any_form_of_employment	semi_independent__sometimes_needs_to_be_	vct	tdf_3tc_efv		information_not_available		3_or_more	0	1	no_documentation_of_tb_and_other_opportu		64	162	peer_educator pharm_tech clinical_officer hrio nurse counsellor	regular_quality_work_improvement_team_me regular_facility_staff_meetings regular_ccc_departmental_clinical_meetin regular_multi_disciplinary_team__mdt__me	active_on_art	active_on_art	due_but_not_done	active_on_art	not_due	active_on_art	due_but_not_done	active_on_art	not_due	active_on_art	not_due	active_on_art	not_due	active_on_art	due_but_not_done		0	31.19781	delayed	Female	Single	Primary	Not employed	Semi independent	VCT	TDF_3TC_EFV	TDF_3TC_EFV	Stage 1	0	<500
klf	female	separated	secondary_school	self_employment_business_person	semi_independent__sometimes_needs_to_be_	vct	tdf_3tc_efv		information_not_available		information_not_available	0	1	no_documentation_of_tb_and_other_opportu		92	162	community_health_volunteer others peer_educator nurse pharm_tech hrio mentor_mother	regular_quality_work_improvement_team_me regular_facility_staff_meetings regular_ccc_departmental_clinical_meetin regular_multi_disciplinary_team__mdt__me	active_on_art	active_on_art	due_but_not_done	active_on_art	due_but_not_done	active_on_art	due_but_not_done	active_on_art	due_but_not_done	active_on_art	due_but_not_done	active_on_art	due_but_not_done	active_on_art	due_but_not_done		0	47.24983	delayed	Female	Divorced/Separated	Secondary	self employment	Semi independent	VCT	TDF_3TC_EFV	TDF_3TC_EFV	Stage 1	0	<500
klf	male	married	secondary_school	informal_employment_e_g__jua_kali__house	semi_independent__sometimes_needs_to_be_	outpatient_department	tdf_3tc_efv		yes	spouse	3_or_more	461	1	no		75	186	clinical_officer	regular_quality_work_improvement_team_me regular_facility_staff_meetings regular_ccc_departmental_clinical_meetin regular_multi_disciplinary_team__mdt__me	active_on_art	active_on_art	ldl	active_on_art	not_due	active_on_art	ldl	active_on_art	not_due	active_on_art	not_due	active_on_art	not_due	active_on_art	ldl		0	46.42026	delayed	Male	Married	Secondary	informal employment	Semi independent	Outpatient	TDF_3TC_EFV	TDF_3TC_EFV	Stage 1	461	<500
klf	female	separated	primary_school_not_completed	not_on_any_form_of_employment	semi_independent__sometimes_needs_to_be_	vct	tdf_3tc_efv		information_not_available		information_not_available	0	1	no_documentation_of_tb_and_other_opportu				hrio others clinical_officer community_health_volunteer counsellor pharm_tech	regular_quality_work_improvement_team_me regular_facility_staff_meetings regular_ccc_departmental_clinical_meetin regular_multi_disciplinary_team__mdt__me	active_on_art	active_on_art	due_but_not_done	active_on_art	not_due	active_on_art	due_but_not_done	active_on_art	not_due	active_on_art	not_due	active_on_art	not_due	active_on_art	due_but_not_done		0	61.84805	delayed	Female	Divorced/Separated	Primary	Not employed	Semi independent	VCT	TDF_3TC_EFV	TDF_3TC_EFV	Stage 1	0	<500
klf	female	separated	secondary_school	not_on_any_form_of_employment	semi_independent__sometimes_needs_to_be_	vct	tdf_3tc_efv		yes	others	3_or_more		1	no				others counsellor pharm_tech clinical_officer	regular_quality_work_improvement_team_me regular_facility_staff_meetings regular_ccc_departmental_clinical_meetin regular_multi_disciplinary_team__mdt__me	active_on_art	lost_to_follow_up															0	42.49144	test & treat	Female	Divorced/Separated	Secondary	Not employed	Semi independent	VCT	TDF_3TC_EFV	TDF_3TC_EFV	Stage 1		Missing
klf	female	separated	primary_school_class_8	not_on_any_form_of_employment	semi_independent__sometimes_needs_to_be_	vct	tdf_3tc_efv		no		2	0	1	no		78		clinical_officer counsellor hrio	regular_quality_work_improvement_team_me regular_facility_staff_meetings regular_ccc_departmental_clinical_meetin regular_multi_disciplinary_team__mdt__me	active_on_art	active_on_art	due_but_not_done	active_on_art	not_due	active_on_art	due_but_not_done	active_on_art	not_due	active_on_art	not_due	active_on_art	not_due	active_on_art	due_but_not_done		0	58.4887	test & treat	Female	Divorced/Separated	Primary	Not employed	Semi independent	VCT	TDF_3TC_EFV	TDF_3TC_EFV	Stage 1	0	<500
klf	male	separated	secondary_school	self_employment_business_person	semi_independent__sometimes_needs_to_be_	vct	tdf_3tc_efv		yes	other_relative	2	0	1	no		46	165	counsellor clinical_officer lab_tech nurse pharm_tech	regular_quality_work_improvement_team_me regular_facility_staff_meetings regular_ccc_departmental_clinical_meetin regular_multi_disciplinary_team__mdt__me	active_on_art	active_on_art	due_but_not_done	active_on_art	not_due	lost_to_follow_up											0	40.47912	test & treat	Male	Divorced/Separated	Secondary	self employment	Semi independent	VCT	TDF_3TC_EFV	TDF_3TC_EFV	Stage 1	0	<500
klf	female	separated	secondary_school	not_on_any_form_of_employment	semi_independent__sometimes_needs_to_be_	vct	tdf_3tc_efv		yes	others	3_or_more		1	no				counsellor hrio lab_tech community_health_volunteer pharm_tech nurse clinical_officer	regular_quality_work_improvement_team_me regular_facility_staff_meetings regular_ccc_departmental_clinical_meetin regular_multi_disciplinary_team__mdt__me	active_on_art	lost_to_follow_up															0	63.49623	test & treat	Female	Divorced/Separated	Secondary	Not employed	Semi independent	VCT	TDF_3TC_EFV	TDF_3TC_EFV	Stage 1		Missing
klf	male	married	secondary_school	informal_employment_e_g__jua_kali__house	semi_independent__sometimes_needs_to_be_	outpatient_department	tdf_3tc_efv		yes	spouse	2	0	3	yes	tb_pulmonary_or_extra_pulmonary	52	168	clinical_officer	regular_quality_work_improvement_team_me regular_facility_staff_meetings regular_ccc_departmental_clinical_meetin regular_multi_disciplinary_team__mdt__me	active_on_art	active_on_art	ldl	active_on_art	not_due	active_on_art	ldl	active_on_art	not_due	active_on_art	not_due	active_on_art	not_due	active_on_art	ldl		26	43.47981	test & treat	Male	Married	Secondary	informal employment	Semi independent	Outpatient	TDF_3TC_EFV	TDF_3TC_EFV	Stage 3	0	<500
klf	female	separated	secondary_school	not_on_any_form_of_employment	semi_independent__sometimes_needs_to_be_	vct	tdf_3tc_efv		yes	others	1		1	no				nurse community_health_volunteer pharm_tech peer_educator clinical_officer	regular_quality_work_improvement_team_me regular_facility_staff_meetings regular_ccc_departmental_clinical_meetin regular_multi_disciplinary_team__mdt__me	active_on_art	active_on_art	due_but_not_done	active_on_art	not_due	active_on_art	due_but_not_done	active_on_art	not_due	active_on_art	not_due	active_on_art	not_due	active_on_art	due_but_not_done		0	41.49213	test & treat	Female	Divorced/Separated	Secondary	Not employed	Semi independent	VCT	TDF_3TC_EFV	TDF_3TC_EFV	Stage 1		Missing
klf	male	separated	secondary_school	not_on_any_form_of_employment	semi_independent__sometimes_needs_to_be_	vct	tdf_3tc_efv		yes	others	3_or_more	0	1	no		40		lab_tech counsellor community_health_volunteer peer_educator pharm_tech clinical_officer	regular_quality_work_improvement_team_me regular_facility_staff_meetings regular_ccc_departmental_clinical_meetin regular_multi_disciplinary_team__mdt__me	active_on_art	active_on_art	due_but_not_done	active_on_art	not_due	active_on_art	due_but_not_done	active_on_art	not_due	active_on_art	not_due	active_on_art	not_due	active_on_art	due_but_not_done		0	39.49076	test & treat	Male	Divorced/Separated	Secondary	Not employed	Semi independent	VCT	TDF_3TC_EFV	TDF_3TC_EFV	Stage 1	0	<500
klf	female	separated	secondary_school	not_on_any_form_of_employment	semi_independent__sometimes_needs_to_be_	vct	tdf_3tc_efv		yes	others	3_or_more		1	no				lab_tech counsellor pharm_tech clinical_officer hrio nurse	regular_quality_work_improvement_team_me regular_facility_staff_meetings regular_ccc_departmental_clinical_meetin regular_multi_disciplinary_team__mdt__me	active_on_art	active_on_art	due_but_not_done	active_on_art	not_due	active_on_art	due_but_not_done	active_on_art	not_due	active_on_art	not_due	active_on_art	not_due	active_on_art	due_but_not_done		0	39.92608	test & treat	Female	Divorced/Separated	Secondary	Not employed	Semi independent	VCT	TDF_3TC_EFV	TDF_3TC_EFV	Stage 1		Missing
klf	female	separated	secondary_school	not_on_any_form_of_employment	semi_independent__sometimes_needs_to_be_	vct	tdf_3tc_efv		yes	others	1		1	no				nurse lab_tech clinical_officer pharm_tech peer_educator	regular_quality_work_improvement_team_me regular_facility_staff_meetings regular_ccc_departmental_clinical_meetin regular_multi_disciplinary_team__mdt__me	active_on_art	active_on_art	due_but_not_done	active_on_art	not_due	active_on_art	due_but_not_done	active_on_art	not_due	active_on_art	not_due	active_on_art	due_but_not_done	active_on_art	due_but_not_done		0	52.93908	test & treat	Female	Divorced/Separated	Secondary	Not employed	Semi independent	VCT	TDF_3TC_EFV	TDF_3TC_EFV	Stage 1		Missing
klf	female	separated	secondary_school	not_on_any_form_of_employment	semi_independent__sometimes_needs_to_be_	vct	tdf_3tc_efv		yes	others	3_or_more		1	no				clinical_officer nurse counsellor hrio peer_educator pharm_tech lab_tech community_health_volunteer	regular_quality_work_improvement_team_me regular_facility_staff_meetings regular_ccc_departmental_clinical_meetin regular_multi_disciplinary_team__mdt__me	active_on_art	lost_to_follow_up															0	35.49623	test & treat	Female	Divorced/Separated	Secondary	Not employed	Semi independent	VCT	TDF_3TC_EFV	TDF_3TC_EFV	Stage 1		Missing
klf	male	married	secondary_school	self_employment_business_person	semi_independent__sometimes_needs_to_be_	pmtct_anc_pnc	tdf_3tc_efv		yes	spouse	2	0	1	no		64	158	clinical_officer	regular_quality_work_improvement_team_me regular_facility_staff_meetings regular_ccc_departmental_clinical_meetin regular_multi_disciplinary_team__mdt__me	active_on_art	active_on_art	ldl	active_on_art	not_due	active_on_art	ldl	active_on_art	not_due	active_on_art	not_due	active_on_art	not_due	active_on_art	ldl		0	30.11088	test & treat	Male	Married	Secondary	self employment	Semi independent	PMTCT ANC	TDF_3TC_EFV	TDF_3TC_EFV	Stage 1	0	<500
klf	male	separated	secondary_school	not_on_any_form_of_employment	semi_independent__sometimes_needs_to_be_	vct	tdf_3tc_efv		yes	others	3_or_more		1	no				clinical_officer nurse hrio pharm_tech community_health_volunteer mentor_mother others	regular_quality_work_improvement_team_me regular_facility_staff_meetings regular_ccc_departmental_clinical_meetin regular_multi_disciplinary_team__mdt__me	active_on_art	active_on_art	due_but_not_done	active_on_art	not_due	active_on_art	due_but_not_done	active_on_art	not_due	active_on_art	not_due	active_on_art	not_due	active_on_art	due_but_not_done		0	39.44422	test & treat	Male	Divorced/Separated	Secondary	Not employed	Semi independent	VCT	TDF_3TC_EFV	TDF_3TC_EFV	Stage 1		Missing
klf	female	separated	primary_school_not_completed	not_on_any_form_of_employment	semi_independent__sometimes_needs_to_be_	vct	tdf_3tc_efv		yes	others	3_or_more		1	no				counsellor community_health_volunteer pharm_tech others nurse hrio clinical_officer	regular_quality_work_improvement_team_me regular_facility_staff_meetings regular_ccc_departmental_clinical_meetin regular_multi_disciplinary_team__mdt__me	active_on_art	active_on_art	due_but_not_done	active_on_art	not_due	active_on_art	due_but_not_done	active_on_art	not_due	lost_to_follow_up		lost_to_follow_up					0	68.42163	test & treat	Female	Divorced/Separated	Primary	Not employed	Semi independent	VCT	TDF_3TC_EFV	TDF_3TC_EFV	Stage 1		Missing
klf	female	single_never_married	secondary_school	not_on_any_form_of_employment	semi_independent__sometimes_needs_to_be_	vct	tdf_3tc_efv		yes	others	3_or_more		1	no				counsellor clinical_officer peer_educator nurse	regular_quality_work_improvement_team_me regular_facility_staff_meetings regular_ccc_departmental_clinical_meetin regular_multi_disciplinary_team__mdt__me	active_on_art	active_on_art	due_but_not_done	active_on_art	due_but_not_done	active_on_art	due_but_not_done	active_on_art	not_due	active_on_art	not_due	active_on_art	not_due	active_on_art	due_but_not_done		0	27.32375	test & treat	Female	Single	Secondary	Not employed	Semi independent	VCT	TDF_3TC_EFV	TDF_3TC_EFV	Stage 1		Missing
klf	female	single_never_married	secondary_school	not_on_any_form_of_employment	semi_independent__sometimes_needs_to_be_	vct	tdf_3tc_efv		yes	other_relative	1		1	no				pharm_tech clinical_officer nurse community_health_volunteer hrio	regular_quality_work_improvement_team_me regular_facility_staff_meetings regular_ccc_departmental_clinical_meetin regular_multi_disciplinary_team__mdt__me	active_on_art	active_on_art	due_but_not_done	active_on_art	not_due	active_on_art	due_but_not_done	active_on_art	not_due	active_on_art	not_due	active_on_art	not_due	active_on_art	due_but_not_done		0	26.52704	test & treat	Female	Single	Secondary	Not employed	Semi independent	VCT	TDF_3TC_EFV	TDF_3TC_EFV	Stage 1		Missing
klf	female	widowed	primary_school_class_8	not_on_any_form_of_employment	semi_independent__sometimes_needs_to_be_	vct	tdf_3tc_efv		yes	others	3_or_more	0	2	no		72	155	clinical_officer	regular_quality_work_improvement_team_me regular_facility_staff_meetings regular_ccc_departmental_clinical_meetin regular_multi_disciplinary_team__mdt__me	active_on_art	active_on_art	ldl	active_on_art	ldl	active_on_art	ldl	active_on_art	not_due	active_on_art	not_due	active_on_art	not_due	active_on_art	ldl		14	57.06776	test & treat	Female	Widowed	Primary	Not employed	Semi independent	VCT	TDF_3TC_EFV	TDF_3TC_EFV	Stage 2	0	<500
klf	female	separated	primary_school_class_8	not_on_any_form_of_employment	semi_independent__sometimes_needs_to_be_	vct	tdf_3tc_efv		yes	others	1		1	no				clinical_officer hrio pharm_tech counsellor nurse	regular_quality_work_improvement_team_me regular_facility_staff_meetings regular_ccc_departmental_clinical_meetin regular_multi_disciplinary_team__mdt__me	active_on_art	lost_to_follow_up															0	42.49418	test & treat	Female	Divorced/Separated	Primary	Not employed	Semi independent	VCT	TDF_3TC_EFV	TDF_3TC_EFV	Stage 1		Missing
klf	female	married	secondary_school	informal_employment_e_g__jua_kali__house	semi_independent__sometimes_needs_to_be_	others	tdf_3tc_efv		yes	spouse	3_or_more	0	1	no		50	159	clinical_officer	regular_quality_work_improvement_team_me regular_facility_staff_meetings regular_ccc_departmental_clinical_meetin regular_multi_disciplinary_team__mdt__me	active_on_art	active_on_art	ldl	active_on_art	not_due	active_on_art	ldl	active_on_art	due_but_not_done	active_on_art	not_due	active_on_art	not_due	active_on_art	ldl		5	42.93224	test & treat	Female	Married	Secondary	informal employment	Semi independent	Others	TDF_3TC_EFV	TDF_3TC_EFV	Stage 1	0	<500
klf	male	separated	secondary_school	not_on_any_form_of_employment	semi_independent__sometimes_needs_to_be_	vct	tdf_3tc_efv		yes	others	1		1	no				peer_educator clinical_officer mentor_mother nurse others pharm_tech counsellor	regular_quality_work_improvement_team_me regular_facility_staff_meetings regular_ccc_departmental_clinical_meetin regular_multi_disciplinary_team__mdt__me	active_on_art	active_on_art	due_but_not_done	active_on_art	not_due	active_on_art	due_but_not_done	active_on_art	not_due	active_on_art	not_due	active_on_art	not_due	active_on_art	due_but_not_done		0	31.45243	test & treat	Male	Divorced/Separated	Secondary	Not employed	Semi independent	VCT	TDF_3TC_EFV	TDF_3TC_EFV	Stage 1		Missing
klf	female	separated	no_school_at_all	informal_employment_e_g__jua_kali__house	semi_independent__sometimes_needs_to_be_	outpatient_department	tdf_3tc_efv		information_not_available		1		2	no		52	161	clinical_officer	regular_facility_staff_meetings	active_on_art	active_on_art	_1000_copies_ml__number_of_copies_writte_1	active_on_art	_1000_copies_ml__number_of_copies_writte	active_on_art	_1000_copies_ml__number_of_copies_writte	active_on_art	not_due	active_on_art	not_due	active_on_art	ldl	active_on_art	ldl		2689	40.4846	delayed	Female	Divorced/Separated	No school	informal employment	Semi independent	Outpatient	TDF_3TC_EFV	TDF_3TC_EFV	Stage 2		Missing
klf	female	married	no_school_at_all	not_on_any_form_of_employment	dependent__always_relies_on_family__rela	pmtct_anc_pnc	tdf_3tc_efv		yes	sibling	1		1	no		50	150	clinical_officer	regular_ccc_departmental_clinical_meetin	active_on_art	active_on_art	due_but_not_done	active_on_art	not_due	active_on_art	ldl	active_on_art	not_due	active_on_art	not_due	active_on_art	not_due	active_on_art	ldl		0	28.3258	delayed	Female	Married	No school	Not employed	Dependent	PMTCT ANC	TDF_3TC_EFV	TDF_3TC_EFV	Stage 1		Missing
klf	female	divorced	no_school_at_all	informal_employment_e_g__jua_kali__house	semi_independent__sometimes_needs_to_be_	vct	tdf_3tc_efv		yes	other_relative	3_or_more	352	2	yes	candidiasis_oral__oesophageal__vaginal_e	42	166	clinical_officer	regular_quality_work_improvement_team_me	active_on_art	active_on_art	ldl	active_on_art	ldl	active_on_art	not_due	active_on_art	not_due	active_on_art	not_due	active_on_art	not_due	active_on_art	ldl		64	44.21903	test & treat	Female	Divorced/Separated	No school	informal employment	Semi independent	VCT	TDF_3TC_EFV	TDF_3TC_EFV	Stage 2	352	<500
klf	male	married	secondary_school	informal_employment_e_g__jua_kali__house	semi_independent__sometimes_needs_to_be_	vct	tdf_3tc_efv		information_not_available		information_not_available	234	2	no_documentation_of_tb_and_other_opportu		56	154	pharm_tech clinical_officer community_health_volunteer others peer_educator lab_tech counsellor hrio mentor_mother nurse	regular_quality_work_improvement_team_me regular_facility_staff_meetings regular_ccc_departmental_clinical_meetin regular_multi_disciplinary_team__mdt__me	lost_to_follow_up																1	37.10883	test & treat	Male	Married	Secondary	informal employment	Semi independent	VCT	TDF_3TC_EFV	TDF_3TC_EFV	Stage 2	234	<500
klf	female	married	primary_school_class_8	not_on_any_form_of_employment	semi_independent__sometimes_needs_to_be_	vct	tdf_3tc_efv		yes	spouse	3_or_more	197	2	no		75	156	lab_tech peer_educator others pharm_tech counsellor hrio nurse clinical_officer	regular_quality_work_improvement_team_me regular_facility_staff_meetings regular_ccc_departmental_clinical_meetin regular_multi_disciplinary_team__mdt__me	active_on_art	active_on_art	due_but_not_done	active_on_art	not_due	active_on_art	ldl	active_on_art	not_due	active_on_art	not_due	active_on_art	not_due	active_on_art	ldl		-1	38.54346	test & treat	Female	Married	Primary	Not employed	Semi independent	VCT	TDF_3TC_EFV	TDF_3TC_EFV	Stage 2	197	<500
klf	female	married	primary_school_not_completed	not_on_any_form_of_employment	semi_independent__sometimes_needs_to_be_	vct	tdf_3tc_efv		information_not_available		information_not_available	443	2	no_documentation_of_tb_and_other_opportu		61	164	counsellor peer_educator hrio lab_tech nurse clinical_officer mentor_mother others pharm_tech community_health_volunteer	regular_quality_work_improvement_team_me regular_facility_staff_meetings regular_ccc_departmental_clinical_meetin regular_multi_disciplinary_team__mdt__me	transfer_out																0	53.54415	test & treat	Female	Married	Primary	Not employed	Semi independent	VCT	TDF_3TC_EFV	TDF_3TC_EFV	Stage 2	443	<500
klf	female	married	primary_school_not_completed	not_on_any_form_of_employment	semi_independent__sometimes_needs_to_be_	vct	tdf_3tc_efv		yes	spouse	3_or_more	450	1	no		60	158	clinical_officer	regular_quality_work_improvement_team_me regular_facility_staff_meetings regular_ccc_departmental_clinical_meetin	active_on_art	active_on_art	due_but_not_done	active_on_art	not_due	active_on_art	due_but_not_done	active_on_art	ldl	active_on_art	not_due	active_on_art	not_due	active_on_art	not_due		5	43.51266	test & treat	Female	Married	Primary	Not employed	Semi independent	VCT	TDF_3TC_EFV	TDF_3TC_EFV	Stage 1	450	<500
klf	female	single_never_married	primary_school_class_8	informal_employment_e_g__jua_kali__house	semi_independent__sometimes_needs_to_be_	vct	tdf_3tc_efv		information_not_available		information_not_available	456	1	no_documentation_of_tb_and_other_opportu		54	155	hrio lab_tech nurse community_health_volunteer peer_educator others mentor_mother clinical_officer pharm_tech counsellor	regular_quality_work_improvement_team_me regular_facility_staff_meetings regular_ccc_departmental_clinical_meetin regular_multi_disciplinary_team__mdt__me	active_on_art	active_on_art	due_but_not_done	active_on_art	not_due	active_on_art	due_but_not_done	active_on_art	due_but_not_done	active_on_art	due_but_not_done	active_on_art	not_due	transfer_out			0	35.56742	test & treat	Female	Single	Primary	informal employment	Semi independent	VCT	TDF_3TC_EFV	TDF_3TC_EFV	Stage 1	456	<500
klf	female	married	primary_school_not_completed	self_employment_business_person	semi_independent__sometimes_needs_to_be_	pmtct_anc_pnc	tdf_3tc_efv		no		1	268	2	yes	candidiasis_oral__oesophageal__vaginal_e	62	159	peer_educator counsellor medical_officer community_health_volunteer others pharm_tech nurse hrio clinical_officer lab_tech mentor_mother	regular_quality_work_improvement_team_me regular_facility_staff_meetings regular_ccc_departmental_clinical_meetin regular_multi_disciplinary_team__mdt__me	lost_to_follow_up																0	42.70226	test & treat	Female	Married	Primary	self employment	Semi independent	PMTCT ANC	TDF_3TC_EFV	TDF_3TC_EFV	Stage 2	268	<500
klf	male	married	primary_school_not_completed	self_employment_business_person	semi_independent__sometimes_needs_to_be_	vct	tdf_3tc_efv		information_not_available		information_not_available	478	2	no_documentation_of_tb_and_other_opportu		56	149	nurse lab_tech clinical_officer mentor_mother counsellor peer_educator pharm_tech hrio	regular_quality_work_improvement_team_me regular_facility_staff_meetings regular_ccc_departmental_clinical_meetin regular_multi_disciplinary_team__mdt__me	active_on_art	active_on_art	due_but_not_done	lost_to_follow_up													0	44.04928	test & treat	Male	Married	Primary	self employment	Semi independent	VCT	TDF_3TC_EFV	TDF_3TC_EFV	Stage 2	478	<500
klf	female	single_never_married	secondary_school	informal_employment_e_g__jua_kali__house	semi_independent__sometimes_needs_to_be_	vct	tdf_3tc_efv		information_not_available		information_not_available	444	2	no_documentation_of_tb_and_other_opportu		55	160	mentor_mother peer_educator hrio others community_health_volunteer pharm_tech counsellor clinical_officer nurse lab_tech	regular_quality_work_improvement_team_me regular_facility_staff_meetings regular_ccc_departmental_clinical_meetin regular_multi_disciplinary_team__mdt__me	active_on_art	active_on_art	due_but_not_done	active_on_art	not_due	active_on_art	not_due	active_on_art	not_due	active_on_art	not_due	active_on_art	not_due	active_on_art	due_but_not_done		0	31.94524	test & treat	Female	Single	Secondary	informal employment	Semi independent	VCT	TDF_3TC_EFV	TDF_3TC_EFV	Stage 2	444	<500
klf	male	divorced	primary_school_not_completed	not_on_any_form_of_employment	semi_independent__sometimes_needs_to_be_	vct	tdf_3tc_efv		information_not_available		information_not_available	776	1	no_documentation_of_tb_and_other_opportu		65	167	clinical_officer lab_tech nurse pharm_tech community_health_volunteer mentor_mother peer_educator counsellor others hrio	regular_quality_work_improvement_team_me regular_facility_staff_meetings regular_ccc_departmental_clinical_meetin regular_multi_disciplinary_team__mdt__me	active_on_art	lost_to_follow_up															159	45.61259	test & treat	Male	Divorced/Separated	Primary	Not employed	Semi independent	VCT	TDF_3TC_EFV	TDF_3TC_EFV	Stage 1	776	>=500
klf	female	married	primary_school_not_completed	informal_employment_e_g__jua_kali__house	semi_independent__sometimes_needs_to_be_	others	tdf_3tc_efv		yes	other_relative	3_or_more	212	2	no		41	154	clinical_officer	regular_quality_work_improvement_team_me	active_on_art	active_on_art	ldl	active_on_art	not_due	active_on_art	due_but_not_done	active_on_art	not_due	active_on_art	not_due	active_on_art	not_due	active_on_art	due_but_not_done		4	49.54415	test & treat	Female	Married	Primary	informal employment	Semi independent	Others	TDF_3TC_EFV	TDF_3TC_EFV	Stage 2	212	<500
klf	female	divorced	primary_school_class_8	self_employment_business_person	semi_independent__sometimes_needs_to_be_	vct	tdf_3tc_efv		information_not_available		information_not_available	195	2	no		51	143	hrio community_health_volunteer clinical_officer peer_educator pharm_tech lab_tech nurse counsellor	regular_quality_work_improvement_team_me regular_facility_staff_meetings regular_ccc_departmental_clinical_meetin regular_multi_disciplinary_team__mdt__me	active_on_art	active_on_art	due_but_not_done	active_on_art	not_due	active_on_art	not_due	active_on_art	not_due	active_on_art	not_due	active_on_art	not_due	lost_to_follow_up			0	34.40383	test & treat	Female	Divorced/Separated	Primary	self employment	Semi independent	VCT	TDF_3TC_EFV	TDF_3TC_EFV	Stage 2	195	<500
klf	male	separated	secondary_school	self_employment_business_person	independent__does_not_depend_on_any_one_	vct	tdf_3tc_efv		no		3_or_more	564	1	no		56	166	clinical_officer	regular_quality_work_improvement_team_me regular_facility_staff_meetings	active_on_art	active_on_art	due_but_not_done	active_on_art	not_due	active_on_art	due_but_not_done	active_on_art	not_due	active_on_art	not_due	active_on_art	not_due	active_on_art	ldl		49	42.54346	test & treat	Male	Divorced/Separated	Secondary	self employment	independent	VCT	TDF_3TC_EFV	TDF_3TC_EFV	Stage 1	564	>=500
klf	male	divorced	primary_school_not_completed	not_on_any_form_of_employment	semi_independent__sometimes_needs_to_be_	vct	tdf_3tc_efv		information_not_available		information_not_available	308	2	no		61	152	lab_tech pharm_tech clinical_officer hrio counsellor nurse	regular_quality_work_improvement_team_me regular_facility_staff_meetings regular_ccc_departmental_clinical_meetin regular_multi_disciplinary_team__mdt__me	active_on_art	active_on_art	due_but_not_done	active_on_art	not_due	active_on_art	ldl	transfer_out			not_due	transfer_out					0	43.71252	test & treat	Male	Divorced/Separated	Primary	Not employed	Semi independent	VCT	TDF_3TC_EFV	TDF_3TC_EFV	Stage 2	308	<500
klf	female	divorced	no_school_at_all	not_on_any_form_of_employment	semi_independent__sometimes_needs_to_be_	outpatient_department	tdf_3tc_efv		no		3_or_more	616	2	no		43	147	peer_educator nurse lab_tech counsellor hrio clinical_officer pharm_tech	regular_quality_work_improvement_team_me regular_facility_staff_meetings regular_ccc_departmental_clinical_meetin regular_multi_disciplinary_team__mdt__me	active_on_art	active_on_art	ldl	active_on_art	not_due	active_on_art	due_but_not_done	active_on_art	not_due	active_on_art	not_due	active_on_art	not_due	active_on_art	due_but_not_done		10	43.99453	test & treat	Female	Divorced/Separated	No school	Not employed	Semi independent	Outpatient	TDF_3TC_EFV	TDF_3TC_EFV	Stage 2	616	>=500
klf	male	married	primary_school_class_8	not_on_any_form_of_employment	semi_independent__sometimes_needs_to_be_	vct	tdf_3tc_efv		yes	spouse	3_or_more	308	2	no		51	162	clinical_officer others lab_tech nurse counsellor pharm_tech hrio	regular_quality_work_improvement_team_me regular_facility_staff_meetings regular_ccc_departmental_clinical_meetin regular_multi_disciplinary_team__mdt__me	active_on_art	active_on_art	_1000_copies_ml__number_of_copies_writte	active_on_art	not_due	active_on_art	due_but_not_done	active_on_art	not_due	active_on_art	not_due	active_on_art	ldl	active_on_art	not_due		4	33.54415	test & treat	Male	Married	Primary	Not employed	Semi independent	VCT	TDF_3TC_EFV	TDF_3TC_EFV	Stage 2	308	<500
klf	female	married	primary_school_not_completed	not_on_any_form_of_employment	semi_independent__sometimes_needs_to_be_	outpatient_department	d4t_3tc_nvp		yes	spouse	2	159	2	no		61	158	pharm_tech clinical_officer counsellor hrio peer_educator nurse	regular_ccc_departmental_clinical_meetin	active_on_art	active_on_art	due_but_not_done	active_on_art	due_but_not_done	active_on_art	due_but_not_done	active_on_art	due_but_not_done	active_on_art	due_but_not_done	active_on_art	due_but_not_done	active_on_art	due_but_not_done		268	40.4846	delayed	Female	Married	Primary	Not employed	Semi independent	Outpatient	D4T_3TC_NVP	Others	Stage 2	159	<500
klf	male	married	secondary_school	not_on_any_form_of_employment	semi_independent__sometimes_needs_to_be_	vct	tdf_3tc_efv		yes	others	3_or_more	0	2	no		76	152	hrio counsellor others pharm_tech clinical_officer	regular_quality_work_improvement_team_me regular_facility_staff_meetings regular_ccc_departmental_clinical_meetin regular_multi_disciplinary_team__mdt__me	active_on_art	active_on_art	due_but_not_done	active_on_art	not_due	active_on_art	due_but_not_done	active_on_art	not_due	active_on_art	not_due	active_on_art	not_due	transfer_out			0	46.21492	delayed	Male	Married	Secondary	Not employed	Semi independent	VCT	TDF_3TC_EFV	TDF_3TC_EFV	Stage 2	0	<500
klf	female	separated	primary_school_not_completed	not_on_any_form_of_employment	dependent__always_relies_on_family__rela	outpatient_department	tdf_3tc_efv		no		1	16	2	no		40	163	clinical_officer	regular_ccc_departmental_clinical_meetin	active_on_art	active_on_art	ldl	active_on_art	due_but_not_done	active_on_art	ldl	active_on_art	due_but_not_done	active_on_art	due_but_not_done	active_on_art	not_due	active_on_art	ldl		63	38.18481	delayed	Female	Divorced/Separated	Primary	Not employed	Dependent	Outpatient	TDF_3TC_EFV	TDF_3TC_EFV	Stage 2	16	<500
klf	female	separated	primary_school_class_8	self_employment_business_person	semi_independent__sometimes_needs_to_be_	vct	tdf_3tc_efv		no		1	110	3	yes	tb_pulmonary_or_extra_pulmonary	49	162	clinical_officer	regular_ccc_departmental_clinical_meetin	active_on_art	active_on_art	due_but_not_done	active_on_art	ldl	active_on_art	ldl	active_on_art	not_due	active_on_art	not_due	active_on_art	not_due	active_on_art	ldl		21	31.48528	delayed	Female	Divorced/Separated	Primary	self employment	Semi independent	VCT	TDF_3TC_EFV	TDF_3TC_EFV	Stage 3	110	<500
klf	female	married	no_school_at_all	not_on_any_form_of_employment	dependent__always_relies_on_family__rela	outpatient_department	tdf_3tc_efv		yes	spouse	1	755	2	no		42	154	clinical_officer	regular_ccc_departmental_clinical_meetin	active_on_art	active_on_art	due_but_not_done	active_on_art	not_due	active_on_art	ldl	active_on_art	not_due	active_on_art	not_due	active_on_art	not_due	active_on_art	ldl		112	44.4846	delayed	Female	Married	No school	Not employed	Dependent	Outpatient	TDF_3TC_EFV	TDF_3TC_EFV	Stage 2	755	>=500
klf	male	divorced	primary_school_class_8	informal_employment_e_g__jua_kali__house	dependent__always_relies_on_family__rela	outpatient_department	tdf_3tc_efv		yes	spouse	1	13	1	no		56	166	clinical_officer	regular_ccc_departmental_clinical_meetin	active_on_art	active_on_art	_1000_copies_ml__number_of_copies_writte_1	active_on_art	_1000_copies_ml__number_of_copies_writte_1	died											32	42.49144	delayed	Male	Divorced/Separated	Primary	informal employment	Dependent	Outpatient	TDF_3TC_EFV	TDF_3TC_EFV	Stage 1	13	<500
klf	female	married	primary_school_class_8	informal_employment_e_g__jua_kali__house	independent__does_not_depend_on_any_one_	vct	tdf_3tc_efv		no		1	381	1	no		50	159	clinical_officer	regular_ccc_departmental_clinical_meetin	active_on_art	active_on_art	ldl	active_on_art	not_due	active_on_art	ldl	active_on_art	not_due	active_on_art	not_due	active_on_art	due_but_not_done	active_on_art	ldl		0	48.46544	delayed	Female	Married	Primary	informal employment	independent	VCT	TDF_3TC_EFV	TDF_3TC_EFV	Stage 1	381	<500
klf	female	single_never_married	primary_school_not_completed	informal_employment_e_g__jua_kali__house	semi_independent__sometimes_needs_to_be_	pmtct_anc_pnc	tdf_3tc_efv		no		1		2	no		55	167	clinical_officer	regular_ccc_departmental_clinical_meetin	active_on_art	active_on_art	due_but_not_done	active_on_art	not_due	active_on_art	ldl	active_on_art	not_due	active_on_art	not_due	active_on_art	not_due	active_on_art	ldl		0	33.48939	delayed	Female	Single	Primary	informal employment	Semi independent	PMTCT ANC	TDF_3TC_EFV	TDF_3TC_EFV	Stage 2		Missing
klf	female	divorced	no_school_at_all	informal_employment_e_g__jua_kali__house	semi_independent__sometimes_needs_to_be_	vct	tdf_3tc_efv		yes	friend	1		2	no		55	160	clinical_officer	regular_ccc_departmental_clinical_meetin	active_on_art	active_on_art	ldl	active_on_art	not_due	active_on_art	ldl	active_on_art	not_due	active_on_art	not_due	active_on_art	not_due	active_on_art	ldl		75	53.48939	delayed	Female	Divorced/Separated	No school	informal employment	Semi independent	VCT	TDF_3TC_EFV	TDF_3TC_EFV	Stage 2		Missing
klf	female	married	primary_school_not_completed	not_on_any_form_of_employment	dependent__always_relies_on_family__rela	vct	tdf_3tc_efv		yes	parent	1		2	no		35	154	clinical_officer	regular_ccc_departmental_clinical_meetin	active_on_art	active_on_art	due_but_not_done	active_on_art	not_due	died											0	34.4887	delayed	Female	Married	Primary	Not employed	Dependent	VCT	TDF_3TC_EFV	TDF_3TC_EFV	Stage 2		Missing
klf	female	widowed	primary_school_not_completed	not_on_any_form_of_employment	dependent__always_relies_on_family__rela	vct	tdf_3tc_efv		yes	sibling	1		2	no		46	160	clinical_officer	regular_ccc_departmental_clinical_meetin	active_on_art	active_on_art	ldl	active_on_art	not_due	active_on_art	ldl	active_on_art	not_due	active_on_art	not_due	active_on_art	not_due	active_on_art	ldl		0	28.48734	test & treat	Female	Widowed	Primary	Not employed	Dependent	VCT	TDF_3TC_EFV	TDF_3TC_EFV	Stage 2		Missing
klf	male	married	no_school_at_all	informal_employment_e_g__jua_kali__house	semi_independent__sometimes_needs_to_be_	outpatient_department	tdf_3tc_efv		yes	sibling	1		1	no		50	159	clinical_officer	regular_ccc_departmental_clinical_meetin	active_on_art	active_on_art	ldl	active_on_art	not_due	active_on_art	ldl	active_on_art	not_due	active_on_art	not_due	active_on_art	not_due	active_on_art	ldl		0	47.48802	test & treat	Male	Married	No school	informal employment	Semi independent	Outpatient	TDF_3TC_EFV	TDF_3TC_EFV	Stage 1		Missing
klf	female	married	primary_school_not_completed	informal_employment_e_g__jua_kali__house	semi_independent__sometimes_needs_to_be_	pmtct_anc_pnc	tdf_3tc_efv		yes	spouse	1		1	no		60	155	clinical_officer	regular_ccc_departmental_clinical_meetin	active_on_art	active_on_art	ldl	active_on_art	not_due	active_on_art	ldl	active_on_art	not_due	active_on_art	not_due	active_on_art	not_due	active_on_art	ldl		100	33.48939	test & treat	Female	Married	Primary	informal employment	Semi independent	PMTCT ANC	TDF_3TC_EFV	TDF_3TC_EFV	Stage 1		Missing
klf	male	married	tertiary_e_g__college__university	self_employment_business_person	semi_independent__sometimes_needs_to_be_	vct	tdf_3tc_efv		no		3_or_more		1	no		71	173	clinical_officer	regular_ccc_departmental_clinical_meetin	active_on_art	active_on_art	_1000_copies_ml__number_of_copies_writte_1	active_on_art	not_due	active_on_art	ldl	active_on_art	not_due	active_on_art	not_due	active_on_art	not_due	active_on_art	ldl		0	36.41341	test & treat	Male	Married	Tertiary	self employment	Semi independent	VCT	TDF_3TC_EFV	TDF_3TC_EFV	Stage 1		Missing
klf	female	married	primary_school_not_completed	informal_employment_e_g__jua_kali__house	semi_independent__sometimes_needs_to_be_	outpatient_department	tdf_3tc_efv		yes	other_relative	1		1	no		89	169	clinical_officer	regular_facility_staff_meetings	transfer_out																0	41.53593	test & treat	Female	Married	Primary	informal employment	Semi independent	Outpatient	TDF_3TC_EFV	TDF_3TC_EFV	Stage 1		Missing
klf	female	married	no_school_at_all	informal_employment_e_g__jua_kali__house	semi_independent__sometimes_needs_to_be_	vct	tdf_3tc_efv		no		1		1	no		52		clinical_officer	regular_facility_staff_meetings	active_on_art	active_on_art	_1000_copies_ml__number_of_copies_writte	active_on_art	not_due	active_on_art	_1000_copies_ml__number_of_copies_writte_1	active_on_art	not_due	active_on_art	_1000_copies_ml__number_of_copies_writte_1	active_on_art	not_due	active_on_art	ldl		0	45.53593	test & treat	Female	Married	No school	informal employment	Semi independent	VCT	TDF_3TC_EFV	TDF_3TC_EFV	Stage 1		Missing
klf	female	married	no_school_at_all	not_on_any_form_of_employment	dependent__always_relies_on_family__rela	outpatient_department	tdf_3tc_efv		no		1		2	no		41	148	clinical_officer	regular_ccc_departmental_clinical_meetin	active_on_art	lost_to_follow_up															0	49.94114	test & treat	Female	Married	No school	Not employed	Dependent	Outpatient	TDF_3TC_EFV	TDF_3TC_EFV	Stage 2		Missing
klf	female	separated	no_school_at_all	not_on_any_form_of_employment	dependent__always_relies_on_family__rela	vct	tdf_3tc_efv		yes	others	1		1	yes	tb_pulmonary_or_extra_pulmonary	65	161	clinical_officer	regular_ccc_departmental_clinical_meetin	active_on_art	active_on_art	due_but_not_done	active_on_art	not_due	active_on_art	ldl	active_on_art	not_due	active_on_art	not_due	active_on_art	not_due	active_on_art	ldl		0	45.48939	test & treat	Female	Divorced/Separated	No school	Not employed	Dependent	VCT	TDF_3TC_EFV	TDF_3TC_EFV	Stage 1		Missing
klf	male	married	primary_school_class_8	informal_employment_e_g__jua_kali__house	independent__does_not_depend_on_any_one_	vct	tdf_3tc_efv		no		1		1	no		65	169	clinical_officer	regular_facility_staff_meetings	active_on_art	active_on_art	ldl	active_on_art	not_due	active_on_art	ldl	active_on_art	not_due	active_on_art	not_due	active_on_art	not_due	active_on_art	ldl		0	50.53525	test & treat	Male	Married	Primary	informal employment	independent	VCT	TDF_3TC_EFV	TDF_3TC_EFV	Stage 1		Missing
klf	male	married	primary_school_class_8	informal_employment_e_g__jua_kali__house	independent__does_not_depend_on_any_one_	vct	tdf_3tc_efv		no		1		1	no		52	167	clinical_officer	regular_facility_staff_meetings	active_on_art	active_on_art	ldl	active_on_art	not_due	active_on_art	ldl	active_on_art	not_due	active_on_art	not_due	active_on_art	not_due	transfer_out			0	38.53525	test & treat	Male	Married	Primary	informal employment	independent	VCT	TDF_3TC_EFV	TDF_3TC_EFV	Stage 1		Missing
klf	male	divorced	secondary_school	informal_employment_e_g__jua_kali__house	independent__does_not_depend_on_any_one_	outpatient_department	tdf_3tc_efv		yes	others	1		2	no		59	173	clinical_officer	regular_ccc_departmental_clinical_meetin	died																0	46.53525	test & treat	Male	Divorced/Separated	Secondary	informal employment	independent	Outpatient	TDF_3TC_EFV	TDF_3TC_EFV	Stage 2		Missing
klf	female	separated	primary_school_not_completed	not_on_any_form_of_employment	dependent__always_relies_on_family__rela	outpatient_department	tdf_3tc_efv		no		2		2	no		47	152	clinical_officer	regular_facility_staff_meetings	active_on_art	active_on_art	ldl	active_on_art	not_due	lost_to_follow_up											0	53.53593	test & treat	Female	Divorced/Separated	Primary	Not employed	Dependent	Outpatient	TDF_3TC_EFV	TDF_3TC_EFV	Stage 2		Missing
klf	female	widowed	primary_school_not_completed	informal_employment_e_g__jua_kali__house	semi_independent__sometimes_needs_to_be_	vct	tdf_3tc_efv		no		1		1	no		75	166	clinical_officer	regular_facility_staff_meetings	active_on_art	active_on_art	ldl	active_on_art	not_due	active_on_art	ldl	active_on_art	not_due	active_on_art	not_due	active_on_art	not_due	active_on_art	ldl		0	47.53456	test & treat	Female	Widowed	Primary	informal employment	Semi independent	VCT	TDF_3TC_EFV	TDF_3TC_EFV	Stage 1		Missing
klf	male	married	tertiary_e_g__college__university	formal_employment	independent__does_not_depend_on_any_one_	vct	tdf_3tc_efv		yes	spouse	1		1	yes	tb_pulmonary_or_extra_pulmonary	61	164	clinical_officer	regular_facility_staff_meetings	active_on_art	active_on_art	ldl	active_on_art	not_due	active_on_art	ldl	active_on_art	not_due	active_on_art	not_due	active_on_art	not_due	active_on_art	ldl		365	37.9603	test & treat	Male	Married	Tertiary	Formal employment	independent	VCT	TDF_3TC_EFV	TDF_3TC_EFV	Stage 1		Missing
klf	male	married	primary_school_class_8	informal_employment_e_g__jua_kali__house	independent__does_not_depend_on_any_one_	outpatient_department	tdf_3tc_efv		no		2		2	no		51	170	clinical_officer	regular_facility_staff_meetings	active_on_art	active_on_art	ldl	active_on_art	not_due	active_on_art	_1000_copies_ml__number_of_copies_writte_1	active_on_art	ldl	active_on_art	not_due	active_on_art	not_due	active_on_art	due_but_not_done		0	46.53525	test & treat	Male	Married	Primary	informal employment	independent	Outpatient	TDF_3TC_EFV	TDF_3TC_EFV	Stage 2		Missing
klf	female	married	no_school_at_all	not_on_any_form_of_employment	dependent__always_relies_on_family__rela	vct	tdf_3tc_efv		yes	spouse	1		1	yes	sexual_transmitted_infections__sti	58	150	clinical_officer	regular_ccc_departmental_clinical_meetin	active_on_art	active_on_art	ldl	active_on_art	not_due	active_on_art	ldl	active_on_art	not_due	active_on_art	not_due	active_on_art	not_due	active_on_art	ldl		0	31.48802	test & treat	Female	Married	No school	Not employed	Dependent	VCT	TDF_3TC_EFV	TDF_3TC_EFV	Stage 1		Missing
klf	female	married	primary_school_not_completed	informal_employment_e_g__jua_kali__house	semi_independent__sometimes_needs_to_be_	outpatient_department	tdf_3tc_efv		no		1		4	no		49	166	clinical_officer	regular_facility_staff_meetings	active_on_art	active_on_art	due_but_not_done	active_on_art	_1000_copies_ml__number_of_copies_writte	active_on_art	not_due	active_on_art	ldl	active_on_art	not_due	active_on_art	not_due	active_on_art	ldl		0	55.46064	test & treat	Female	Married	Primary	informal employment	Semi independent	Outpatient	TDF_3TC_EFV	TDF_3TC_EFV	Stage 4		Missing
klf	female	widowed	secondary_school	not_on_any_form_of_employment	semi_independent__sometimes_needs_to_be_	others	tdf_3tc_efv		yes	other_relative	2		1	no				clinical_officer	regular_ccc_departmental_clinical_meetin	lost_to_follow_up																0	61.75222	test & treat	Female	Widowed	Secondary	Not employed	Semi independent	Others	TDF_3TC_EFV	TDF_3TC_EFV	Stage 1		Missing
klf	female	widowed	no_school_at_all	not_on_any_form_of_employment	dependent__always_relies_on_family__rela	vct	tdf_3tc_efv		yes	other_relative	1		3	yes	tb_pulmonary_or_extra_pulmonary	42	151	counsellor pharm_tech clinical_officer peer_educator hrio nurse	regular_quality_work_improvement_team_me regular_ccc_departmental_clinical_meetin regular_multi_disciplinary_team__mdt__me	active_on_art	active_on_art	due_but_not_done	transfer_out													64	90.74059	delayed	Female	Widowed	No school	Not employed	Dependent	VCT	TDF_3TC_EFV	TDF_3TC_EFV	Stage 3		Missing
klf	female	single_never_married	secondary_school	informal_employment_e_g__jua_kali__house	independent__does_not_depend_on_any_one_	vct	tdf_3tc_efv		no		2		3	no_documentation_of_tb_and_other_opportu		40		clinical_officer	regular_ccc_departmental_clinical_meetin	lost_to_follow_up																29	39.30185	delayed	Female	Single	Secondary	informal employment	independent	VCT	TDF_3TC_EFV	TDF_3TC_EFV	Stage 3		Missing
klf	female	divorced	secondary_school	formal_employment	independent__does_not_depend_on_any_one_	outpatient_department	tdf_3tc_efv		yes	friend	2		1	no		62		clinical_officer	regular_ccc_departmental_clinical_meetin	active_on_art	active_on_art	ldl	active_on_art	not_due	active_on_art	ldl	active_on_art	not_due	active_on_art	due_but_not_done	active_on_art	due_but_not_done	active_on_art	_1000_copies_ml__number_of_copies_writte		4	45.48391	test & treat	Female	Divorced/Separated	Secondary	Formal employment	independent	Outpatient	TDF_3TC_EFV	TDF_3TC_EFV	Stage 1		Missing
klf	male	married	tertiary_e_g__college__university	formal_employment	independent__does_not_depend_on_any_one_	vct	tdf_3tc_efv		yes	spouse	2		1	no		69	178	clinical_officer	regular_ccc_departmental_clinical_meetin	active_on_art	active_on_art	ldl	active_on_art	due_but_not_done	active_on_art	due_but_not_done	active_on_art	ldl	active_on_art	due_but_not_done	active_on_art	due_but_not_done	active_on_art	ldl		2	29.73853	test & treat	Male	Married	Tertiary	Formal employment	independent	VCT	TDF_3TC_EFV	TDF_3TC_EFV	Stage 1		Missing
klf	female	married	tertiary_e_g__college__university	formal_employment	independent__does_not_depend_on_any_one_	vct	tdf_3tc_efv		yes	spouse	information_not_available	78	3	yes	tb_pulmonary_or_extra_pulmonary	37	166	clinical_officer counsellor nurse hrio pharm_tech peer_educator	regular_quality_work_improvement_team_me regular_ccc_departmental_clinical_meetin regular_multi_disciplinary_team__mdt__me	active_on_art	active_on_art	_1000_copies_ml__number_of_copies_writte_1	active_on_art	not_due	active_on_art	ldl	active_on_art	not_due	active_on_art	not_due	active_on_art	ldl	active_on_art	not_due		15	43.48528	test & treat	Female	Married	Tertiary	Formal employment	independent	VCT	TDF_3TC_EFV	TDF_3TC_EFV	Stage 3	78	<500
klf	male	married	secondary_school	informal_employment_e_g__jua_kali__house	independent__does_not_depend_on_any_one_	vct	tdf_3tc_efv		yes	spouse	1		1	no		56	161	clinical_officer	regular_facility_staff_meetings	active_on_art	active_on_art	due_but_not_done	active_on_art	not_due	active_on_art	due_but_not_done	lost_to_follow_up				lost_to_follow_up					0	42.53525	test & treat	Male	Married	Secondary	informal employment	independent	VCT	TDF_3TC_EFV	TDF_3TC_EFV	Stage 1		Missing
klf	female	married	secondary_school	informal_employment_e_g__jua_kali__house	semi_independent__sometimes_needs_to_be_	vct	tdf_3tc_efv		yes	sibling	1		2	no		55	159	hrio peer_educator nurse clinical_officer counsellor	regular_quality_work_improvement_team_me regular_ccc_departmental_clinical_meetin regular_multi_disciplinary_team__mdt__me	lost_to_follow_up																56	31.81383	test & treat	Female	Married	Secondary	informal employment	Semi independent	VCT	TDF_3TC_EFV	TDF_3TC_EFV	Stage 2		Missing
klf	female	single_never_married	primary_school_class_8	not_on_any_form_of_employment	dependent__always_relies_on_family__rela	pmtct_anc_pnc	tdf_3tc_efv		no		1		1	no		50	160	nurse	regular_facility_staff_meetings	lost_to_follow_up																0	25.53593	test & treat	Female	Single	Primary	Not employed	Dependent	PMTCT ANC	TDF_3TC_EFV	TDF_3TC_EFV	Stage 1		Missing
klf	female	single_never_married	primary_school_class_8	not_on_any_form_of_employment	semi_independent__sometimes_needs_to_be_	vct	tdf_3tc_efv		yes	other_relative	2	0	2	no		59	151	counsellor nurse hrio pharm_tech clinical_officer	regular_quality_work_improvement_team_me regular_facility_staff_meetings regular_ccc_departmental_clinical_meetin regular_multi_disciplinary_team__mdt__me	active_on_art	active_on_art	ldl	active_on_art	not_due	active_on_art	due_but_not_done	active_on_art	not_due	active_on_art	ldl	active_on_art	not_due	active_on_art	ldl		6	51.48528	test & treat	Female	Single	Primary	Not employed	Semi independent	VCT	TDF_3TC_EFV	TDF_3TC_EFV	Stage 2	0	<500
klf	female	separated	secondary_school	not_on_any_form_of_employment	semi_independent__sometimes_needs_to_be_	vct	tdf_3tc_efv		information_not_available		information_not_available	0	1	no_documentation_of_tb_and_other_opportu		53		pharm_tech community_health_volunteer counsellor clinical_officer hrio nurse	regular_quality_work_improvement_team_me regular_facility_staff_meetings regular_ccc_departmental_clinical_meetin regular_multi_disciplinary_team__mdt__me	active_on_art	active_on_art	due_but_not_done	active_on_art	not_due	active_on_art	due_but_not_done	active_on_art	not_due	active_on_art	not_due	active_on_art	not_due	active_on_art	due_but_not_done		0	42.85558	delayed	Female	Divorced/Separated	Secondary	Not employed	Semi independent	VCT	TDF_3TC_EFV	TDF_3TC_EFV	Stage 1	0	<500
klf	female	married	primary_school_class_8	self_employment_business_person	independent__does_not_depend_on_any_one_	vct	tdf_3tc_efv		information_not_available		1		1	no		60	157	counsellor	regular_quality_work_improvement_team_me regular_facility_staff_meetings regular_ccc_departmental_clinical_meetin regular_multi_disciplinary_team__mdt__me	active_on_art	active_on_art	ldl	active_on_art	not_due	active_on_art	ldl	active_on_art	not_due	active_on_art	not_due	active_on_art	not_due	active_on_art	ldl		0	54.98426	test & treat	Female	Married	Primary	self employment	independent	VCT	TDF_3TC_EFV	TDF_3TC_EFV	Stage 1		Missing
klf	female	single_never_married	secondary_school	not_on_any_form_of_employment	dependent__always_relies_on_family__rela	pmtct_anc_pnc	tdf_3tc_efv		yes	parent	1		3	yes	candidiasis_oral__oesophageal__vaginal_e	45	155	counsellor	regular_quality_work_improvement_team_me regular_facility_staff_meetings regular_ccc_departmental_clinical_meetin regular_multi_disciplinary_team__mdt__me	active_on_art	active_on_art	ldl	active_on_art	not_due	active_on_art	due_but_not_done	active_on_art	not_due	active_on_art	ldl	active_on_art	not_due	active_on_art	ldl		0	17.94387	test & treat	Female	Single	Secondary	Not employed	Dependent	PMTCT ANC	TDF_3TC_EFV	TDF_3TC_EFV	Stage 3		Missing
klf	female	married	secondary_school	formal_employment	semi_independent__sometimes_needs_to_be_	vct	tdf_3tc_efv		yes	spouse	3_or_more		1	no		52	161	nurse	regular_quality_work_improvement_team_me regular_facility_staff_meetings regular_ccc_departmental_clinical_meetin regular_multi_disciplinary_team__mdt__me	active_on_art	active_on_art	ldl	active_on_art	ldl	active_on_art	ldl	active_on_art	ldl	active_on_art	not_due	active_on_art	ldl	active_on_art	due_but_not_done		322	23.48255	delayed	Female	Married	Secondary	Formal employment	Semi independent	VCT	TDF_3TC_EFV	TDF_3TC_EFV	Stage 1		Missing
klf	male	single_never_married	secondary_school	self_employment_business_person	independent__does_not_depend_on_any_one_	vct	tdf_3tc_efv		no		1		3	yes	candidiasis_oral__oesophageal__vaginal_e	63	171	nurse	regular_quality_work_improvement_team_me regular_facility_staff_meetings regular_ccc_departmental_clinical_meetin regular_multi_disciplinary_team__mdt__me	active_on_art	active_on_art	due_but_not_done	active_on_art	due_but_not_done	active_on_art	ldl	active_on_art	not_due	active_on_art	not_due	lost_to_follow_up					0	48.82957	delayed	Male	Single	Secondary	self employment	independent	VCT	TDF_3TC_EFV	TDF_3TC_EFV	Stage 3		Missing
klf	female	separated	secondary_school	formal_employment	independent__does_not_depend_on_any_one_	vct	tdf_3tc_efv		no		3_or_more	651	1	no		51	158	counsellor	regular_quality_work_improvement_team_me regular_facility_staff_meetings regular_ccc_departmental_clinical_meetin regular_multi_disciplinary_team__mdt__me	active_on_art	active_on_art	due_but_not_done	active_on_art	due_but_not_done	active_on_art	ldl	active_on_art	not_due	active_on_art	not_due	active_on_art	ldl	active_on_art	ldl		207	28.21903	delayed	Female	Divorced/Separated	Secondary	Formal employment	independent	VCT	TDF_3TC_EFV	TDF_3TC_EFV	Stage 1	651	>=500
klf	male	single_never_married	secondary_school	informal_employment_e_g__jua_kali__house	independent__does_not_depend_on_any_one_	outpatient_department	tdf_3tc_efv		no		1		2	yes	bacterial_infections_e_g__streptococcal_	70	169	nurse	regular_quality_work_improvement_team_me regular_facility_staff_meetings regular_ccc_departmental_clinical_meetin regular_multi_disciplinary_team__mdt__me	active_on_art	active_on_art	ldl	active_on_art	not_due	active_on_art	ldl	active_on_art	not_due	active_on_art	not_due	active_on_art	not_due	active_on_art	ldl		11	31.93429	delayed	Male	Single	Secondary	informal employment	independent	Outpatient	TDF_3TC_EFV	TDF_3TC_EFV	Stage 2		Missing
klf	female	married	primary_school_class_8	self_employment_business_person	semi_independent__sometimes_needs_to_be_	vct	tdf_3tc_efv		yes	other_sexual_partner	1		2	no_documentation_of_tb_and_other_opportu		52	151	nurse	regular_quality_work_improvement_team_me regular_facility_staff_meetings regular_ccc_departmental_clinical_meetin regular_multi_disciplinary_team__mdt__me	active_on_art	active_on_art	ldl	active_on_art	ldl	active_on_art	ldl	active_on_art	not_due	active_on_art	due_but_not_done	active_on_art	due_but_not_done	active_on_art	ldl		17	28.93634	delayed	Female	Married	Primary	self employment	Semi independent	VCT	TDF_3TC_EFV	TDF_3TC_EFV	Stage 2		Missing
klf	female	married	secondary_school	formal_employment	independent__does_not_depend_on_any_one_	vct	tdf_3tc_efv		yes	spouse	2		1	no		47	158	nurse	regular_quality_work_improvement_team_me regular_facility_staff_meetings regular_ccc_departmental_clinical_meetin regular_multi_disciplinary_team__mdt__me	active_on_art	active_on_art	due_but_not_done	active_on_art	not_due	active_on_art	_1000_copies_ml__number_of_copies_writte_1	active_on_art	not_due	active_on_art	not_due	active_on_art	not_due	active_on_art	ldl		40	44.93634	delayed	Female	Married	Secondary	Formal employment	independent	VCT	TDF_3TC_EFV	TDF_3TC_EFV	Stage 1		Missing
klf	female	separated	secondary_school	informal_employment_e_g__jua_kali__house	independent__does_not_depend_on_any_one_	vct	tdf_3tc_efv		no		1		1	no		70	159	nurse	regular_quality_work_improvement_team_me regular_facility_staff_meetings regular_ccc_departmental_clinical_meetin regular_multi_disciplinary_team__mdt__me	active_on_art	active_on_art	due_but_not_done	active_on_art	due_but_not_done	active_on_art	ldl	active_on_art	not_due	active_on_art	not_due	active_on_art	not_due	active_on_art	ldl		15	61.50856	delayed	Female	Divorced/Separated	Secondary	informal employment	independent	VCT	TDF_3TC_EFV	TDF_3TC_EFV	Stage 1		Missing
klf	female	single_never_married	secondary_school	not_on_any_form_of_employment	dependent__always_relies_on_family__rela	vct	tdf_3tc_efv		yes	parent	3_or_more		2	yes	bacterial_infections_e_g__streptococcal_	49	155	counsellor	regular_quality_work_improvement_team_me regular_facility_staff_meetings regular_ccc_departmental_clinical_meetin regular_multi_disciplinary_team__mdt__me	active_on_art	active_on_art	_1000_copies_ml__number_of_copies_writte_1	active_on_art	_1000_copies_ml__number_of_copies_writte_1	active_on_art	_1000_copies_ml__number_of_copies_writte_1	active_on_art	_1000_copies_ml__number_of_copies_writte_1	active_on_art	_1000_copies_ml__number_of_copies_writte_1	active_on_art	not_due	active_on_art	_1000_copies_ml__number_of_copies_writte_1		0	26.50513	test & treat	Female	Single	Secondary	Not employed	Dependent	VCT	TDF_3TC_EFV	TDF_3TC_EFV	Stage 2		Missing
klf	female	married	primary_school_not_completed	self_employment_business_person	semi_independent__sometimes_needs_to_be_	pmtct_anc_pnc	tdf_3tc_efv		yes	spouse	1		1	no		48	154	nurse	regular_quality_work_improvement_team_me regular_facility_staff_meetings regular_ccc_departmental_clinical_meetin regular_multi_disciplinary_team__mdt__me	active_on_art	active_on_art	ldl	active_on_art	not_due	active_on_art	ldl	active_on_art	not_due	active_on_art	ldl	active_on_art	not_due	active_on_art	due_but_not_done		0	28.44627	test & treat	Female	Married	Primary	self employment	Semi independent	PMTCT ANC	TDF_3TC_EFV	TDF_3TC_EFV	Stage 1		Missing
klf	male	single_never_married	tertiary_e_g__college__university	formal_employment	independent__does_not_depend_on_any_one_	vct	tdf_3tc_efv		no		1		1	no		58	173	nurse	regular_quality_work_improvement_team_me regular_facility_staff_meetings regular_ccc_departmental_clinical_meetin regular_multi_disciplinary_team__mdt__me	active_on_art	active_on_art	ldl	active_on_art	not_due	active_on_art	ldl	active_on_art	not_due	active_on_art	not_due	active_on_art	not_due	active_on_art	ldl		0	38.17112	test & treat	Male	Single	Tertiary	Formal employment	independent	VCT	TDF_3TC_EFV	TDF_3TC_EFV	Stage 1		Missing
klf	female	married	primary_school_class_8	self_employment_business_person		vct	tdf_3tc_efv		yes	spouse	1		1	no		61	163	counsellor	regular_quality_work_improvement_team_me regular_facility_staff_meetings regular_ccc_departmental_clinical_meetin regular_multi_disciplinary_team__mdt__me	active_on_art	active_on_art	ldl	active_on_art	not_due	active_on_art	ldl	active_on_art	not_due	active_on_art	not_due	active_on_art	not_due	active_on_art	ldl		0	28.46817	test & treat	Female	Married	Primary	self employment	independent	VCT	TDF_3TC_EFV	TDF_3TC_EFV	Stage 1		Missing
klf	female	separated	no_school_at_all	not_on_any_form_of_employment	semi_independent__sometimes_needs_to_be_	vct	tdf_3tc_efv		no		1		2	yes	bacterial_infections_e_g__streptococcal_	37	146	counsellor	regular_quality_work_improvement_team_me regular_facility_staff_meetings regular_ccc_departmental_clinical_meetin regular_multi_disciplinary_team__mdt__me	active_on_art	active_on_art	ldl	active_on_art	not_due	active_on_art	ldl	active_on_art	not_due	active_on_art	not_due	active_on_art	not_due	active_on_art	ldl		10	47.93977	test & treat	Female	Divorced/Separated	No school	Not employed	Semi independent	VCT	TDF_3TC_EFV	TDF_3TC_EFV	Stage 2		Missing
klf	female	single_never_married	primary_school_class_8	self_employment_business_person	independent__does_not_depend_on_any_one_	outpatient_department	tdf_3tc_efv		no		1		2	no		74	164	clinical_officer	regular_quality_work_improvement_team_me regular_facility_staff_meetings regular_ccc_departmental_clinical_meetin regular_multi_disciplinary_team__mdt__me	active_on_art	active_on_art	ldl	active_on_art	not_due	active_on_art	ldl	active_on_art	not_due	active_on_art	not_due	active_on_art	not_due	active_on_art	ldl		0	39.57016	test & treat	Female	Single	Primary	self employment	independent	Outpatient	TDF_3TC_EFV	TDF_3TC_EFV	Stage 2		Missing
klf	female	married	primary_school_class_8	self_employment_business_person	semi_independent__sometimes_needs_to_be_	outpatient_department	tdf_3tc_efv		yes	spouse	1		3	yes	tb_pulmonary_or_extra_pulmonary	56	157	clinical_officer	regular_quality_work_improvement_team_me regular_facility_staff_meetings regular_ccc_departmental_clinical_meetin regular_multi_disciplinary_team__mdt__me	active_on_art	active_on_art	ldl	active_on_art	not_due	active_on_art	ldl	active_on_art	not_due	active_on_art	not_due	active_on_art	not_due	active_on_art	ldl		0	39.49076	test & treat	Female	Married	Primary	self employment	Semi independent	Outpatient	TDF_3TC_EFV	TDF_3TC_EFV	Stage 3		Missing
klf	female	separated	primary_school_not_completed	informal_employment_e_g__jua_kali__house	semi_independent__sometimes_needs_to_be_	vct	tdf_3tc_efv		information_not_available		1		1	no		62	152	clinical_officer	regular_quality_work_improvement_team_me regular_facility_staff_meetings regular_ccc_departmental_clinical_meetin regular_multi_disciplinary_team__mdt__me	active_on_art	active_on_art	ldl	active_on_art	not_due	active_on_art	ldl	active_on_art	not_due	active_on_art	not_due	active_on_art	not_due	active_on_art	_1000_copies_ml__number_of_copies_writte_1		0	34.54894	test & treat	Female	Divorced/Separated	Primary	informal employment	Semi independent	VCT	TDF_3TC_EFV	TDF_3TC_EFV	Stage 1		Missing
klf	female	separated	primary_school_class_8	self_employment_business_person	semi_independent__sometimes_needs_to_be_	outpatient_department	tdf_3tc_efv		yes	other_relative	2		3	yes	tb_pulmonary_or_extra_pulmonary	50	165	clinical_officer	regular_quality_work_improvement_team_me regular_facility_staff_meetings regular_ccc_departmental_clinical_meetin regular_multi_disciplinary_team__mdt__me	active_on_art	active_on_art	ldl	active_on_art	not_due	active_on_art	ldl	lost_to_follow_up				active_on_art	ldl	transfer_out			18	41.94387	test & treat	Female	Divorced/Separated	Primary	self employment	Semi independent	Outpatient	TDF_3TC_EFV	TDF_3TC_EFV	Stage 3		Missing
klf	female	single_never_married	secondary_school	informal_employment_e_g__jua_kali__house	semi_independent__sometimes_needs_to_be_	transfer_in	tdf_3tc_efv		yes	other_relative	2		1	no		55	154	clinical_officer	regular_ccc_departmental_clinical_meetin	active_on_art	active_on_art	ldl	active_on_art	ldl	active_on_art	ldl	active_on_art	ldl	active_on_art	ldl	active_on_art	ldl	active_on_art	ldl		1712	21.48392	delayed	Female	Single	Secondary	informal employment	Semi independent	Transfer in	TDF_3TC_EFV	TDF_3TC_EFV	Stage 1		Missing
klf	male	married	secondary_school	informal_employment_e_g__jua_kali__house	independent__does_not_depend_on_any_one_	transfer_in	tdf_3tc_efv		yes	other_relative	1	5	2	no_documentation_of_tb_and_other_opportu		36	161	clinical_officer	regular_ccc_departmental_clinical_meetin	active_on_art	lost_to_follow_up															127	42.48323	delayed	Male	Married	Secondary	informal employment	independent	Transfer in	TDF_3TC_EFV	TDF_3TC_EFV	Stage 2	5	<500
klf	female	separated	no_school_at_all	not_on_any_form_of_employment	dependent__always_relies_on_family__rela	outpatient_department	tdf_3tc_efv		information_not_available		1		1	no		44	150	clinical_officer	regular_ccc_departmental_clinical_meetin	active_on_art	active_on_art	ldl	active_on_art	not_due	active_on_art	ldl	active_on_art	not_due	active_on_art	not_due	active_on_art	not_due	active_on_art	ldl		0	54.48597	delayed	Female	Divorced/Separated	No school	Not employed	Dependent	Outpatient	TDF_3TC_EFV	TDF_3TC_EFV	Stage 1		Missing
klf	female	separated	secondary_school	not_on_any_form_of_employment	semi_independent__sometimes_needs_to_be_	vct	tdf_3tc_efv		information_not_available		1	0	1	no_documentation_of_tb_and_other_opportu				mentor_mother counsellor peer_educator lab_tech hrio community_health_volunteer nurse clinical_officer	regular_quality_work_improvement_team_me regular_facility_staff_meetings regular_ccc_departmental_clinical_meetin regular_multi_disciplinary_team__mdt__me	active_on_art	active_on_art	due_but_not_done	active_on_art	not_due	active_on_art	due_but_not_done	active_on_art	not_due	active_on_art	not_due	active_on_art	not_due	active_on_art	due_but_not_done		0	34.49144	delayed	Female	Divorced/Separated	Secondary	Not employed	Semi independent	VCT	TDF_3TC_EFV	TDF_3TC_EFV	Stage 1	0	<500
klf	female	separated	primary_school_not_completed	self_employment_business_person	semi_independent__sometimes_needs_to_be_	vct	tdf_3tc_efv		yes	other_relative	2	0	1	no		50	149	pharm_tech hrio clinical_officer nurse	regular_quality_work_improvement_team_me regular_facility_staff_meetings regular_ccc_departmental_clinical_meetin regular_multi_disciplinary_team__mdt__me	active_on_art	active_on_art	ldl	active_on_art	not_due	active_on_art	ldl	active_on_art	not_due	active_on_art	not_due	active_on_art	not_due	active_on_art	ldl		1471	55.77276	delayed	Female	Divorced/Separated	Primary	self employment	Semi independent	VCT	TDF_3TC_EFV	TDF_3TC_EFV	Stage 1	0	<500
klf	female	single_never_married	secondary_school	not_on_any_form_of_employment	semi_independent__sometimes_needs_to_be_	vct	tdf_3tc_efv		information_not_available		information_not_available	0	1	no_documentation_of_tb_and_other_opportu		52	147	counsellor peer_educator clinical_officer community_health_volunteer pharm_tech nurse	regular_quality_work_improvement_team_me regular_facility_staff_meetings regular_ccc_departmental_clinical_meetin regular_multi_disciplinary_team__mdt__me	active_on_art	active_on_art	due_but_not_done	active_on_art	not_due	active_on_art	ldl	active_on_art	not_due	active_on_art	not_due	active_on_art	not_due	active_on_art	ldl		1461	35.4935	delayed	Female	Single	Secondary	Not employed	Semi independent	VCT	TDF_3TC_EFV	TDF_3TC_EFV	Stage 1	0	<500
klf	male	separated	secondary_school	not_on_any_form_of_employment	semi_independent__sometimes_needs_to_be_	vct	tdf_3tc_efv		information_not_available		information_not_available	0	1	no_documentation_of_tb_and_other_opportu				nurse hrio counsellor others clinical_officer	regular_quality_work_improvement_team_me regular_facility_staff_meetings regular_ccc_departmental_clinical_meetin regular_multi_disciplinary_team__mdt__me	active_on_art	active_on_art	due_but_not_done	active_on_art	not_due	active_on_art	due_but_not_done	active_on_art	not_due	active_on_art	not_due	active_on_art	not_due	active_on_art	due_but_not_done		0	43.43327	delayed	Male	Divorced/Separated	Secondary	Not employed	Semi independent	VCT	TDF_3TC_EFV	TDF_3TC_EFV	Stage 1	0	<500
klf	female	separated	primary_school_not_completed	not_on_any_form_of_employment	semi_independent__sometimes_needs_to_be_	vct	tdf_3tc_efv		yes	other_relative	2	0	1	no		43	170	pharm_tech counsellor hrio clinical_officer	regular_quality_work_improvement_team_me regular_facility_staff_meetings regular_ccc_departmental_clinical_meetin regular_multi_disciplinary_team__mdt__me	active_on_art	active_on_art	ldl	active_on_art	not_due	active_on_art	due_but_not_done	active_on_art	not_due	active_on_art	not_due	active_on_art	not_due	active_on_art	ldl		0	60.5065	delayed	Female	Divorced/Separated	Primary	Not employed	Semi independent	VCT	TDF_3TC_EFV	TDF_3TC_EFV	Stage 1	0	<500
klf	female	separated	primary_school_not_completed	self_employment_business_person	semi_independent__sometimes_needs_to_be_	vct	tdf_3tc_efv		information_not_available		3_or_more	0	1	no_documentation_of_tb_and_other_opportu		54	145	clinical_officer nurse lab_tech pharm_tech counsellor	regular_quality_work_improvement_team_me regular_facility_staff_meetings regular_ccc_departmental_clinical_meetin regular_multi_disciplinary_team__mdt__me	active_on_art	active_on_art	due_but_not_done	active_on_art	not_due	active_on_art	ldl	active_on_art	not_due	active_on_art	not_due	active_on_art	not_due	active_on_art	due_but_not_done		17	46.49692	delayed	Female	Divorced/Separated	Primary	self employment	Semi independent	VCT	TDF_3TC_EFV	TDF_3TC_EFV	Stage 1	0	<500
klf	female	separated	primary_school_not_completed	not_on_any_form_of_employment	semi_independent__sometimes_needs_to_be_	vct	tdf_3tc_efv		information_not_available		3_or_more	0	2	no_documentation_of_tb_and_other_opportu		61	162	clinical_officer counsellor peer_educator nurse pharm_tech others lab_tech	regular_quality_work_improvement_team_me regular_facility_staff_meetings regular_ccc_departmental_clinical_meetin regular_multi_disciplinary_team__mdt__me	active_on_art	active_on_art	due_but_not_done	active_on_art	not_due	active_on_art	due_but_not_done	active_on_art	due_but_not_done	active_on_art	not_due	active_on_art	not_due	active_on_art	due_but_not_done		13	53.48939	delayed	Female	Divorced/Separated	Primary	Not employed	Semi independent	VCT	TDF_3TC_EFV	TDF_3TC_EFV	Stage 2	0	<500
klf	female	separated	secondary_school	not_on_any_form_of_employment	semi_independent__sometimes_needs_to_be_	vct	tdf_3tc_efv		no		1	0	1	no_documentation_of_tb_and_other_opportu		57	154	community_health_volunteer counsellor nurse pharm_tech clinical_officer lab_tech	regular_quality_work_improvement_team_me regular_facility_staff_meetings regular_ccc_departmental_clinical_meetin regular_multi_disciplinary_team__mdt__me	active_on_art	active_on_art	due_but_not_done	active_on_art	not_due	active_on_art	not_due	active_on_art	not_due	active_on_art	not_due	active_on_art	not_due	active_on_art	due_but_not_done		0	43.43327	test & treat	Female	Divorced/Separated	Secondary	Not employed	Semi independent	VCT	TDF_3TC_EFV	TDF_3TC_EFV	Stage 1	0	<500
klf	male	separated	secondary_school	not_on_any_form_of_employment	semi_independent__sometimes_needs_to_be_	vct	tdf_3tc_efv		no		2	155	2	no		56	144	counsellor lab_tech community_health_volunteer pharm_tech clinical_officer	regular_quality_work_improvement_team_me regular_facility_staff_meetings regular_ccc_departmental_clinical_meetin regular_multi_disciplinary_team__mdt__me	active_on_art	active_on_art	due_but_not_done	active_on_art	not_due	active_on_art	ldl	active_on_art	not_due	active_on_art	not_due	active_on_art	not_due	active_on_art	due_but_not_done		0	64.51198	delayed	Male	Divorced/Separated	Secondary	Not employed	Semi independent	VCT	TDF_3TC_EFV	TDF_3TC_EFV	Stage 2	155	<500
klf	male	married	secondary_school	self_employment_business_person	semi_independent__sometimes_needs_to_be_	vct	tdf_3tc_efv		no		3_or_more	177	2	no		69	179	community_health_volunteer clinical_officer hrio counsellor pharm_tech lab_tech nurse	regular_quality_work_improvement_team_me regular_facility_staff_meetings regular_ccc_departmental_clinical_meetin regular_multi_disciplinary_team__mdt__me	active_on_art	active_on_art	ldl	active_on_art	not_due	active_on_art	ldl	active_on_art	not_due	active_on_art	not_due	active_on_art	not_due	active_on_art	ldl		28	51.27173	delayed	Male	Married	Secondary	self employment	Semi independent	VCT	TDF_3TC_EFV	TDF_3TC_EFV	Stage 2	177	<500
klf	female	single_never_married	secondary_school	not_on_any_form_of_employment	semi_independent__sometimes_needs_to_be_	others	tdf_3tc_efv		no		2	0	2	no		45	145	nurse hrio counsellor pharm_tech clinical_officer	regular_quality_work_improvement_team_me regular_facility_staff_meetings regular_ccc_departmental_clinical_meetin regular_multi_disciplinary_team__mdt__me	active_on_art	active_on_art	due_but_not_done	active_on_art	not_due	active_on_art	not_due	active_on_art	not_due	active_on_art	not_due	active_on_art	not_due	lost_to_follow_up			0	25.99863	delayed	Female	Single	Secondary	Not employed	Semi independent	Others	TDF_3TC_EFV	TDF_3TC_EFV	Stage 2	0	<500
klf	female	single_never_married	secondary_school	not_on_any_form_of_employment	dependent__always_relies_on_family__rela	vct	tdf_3tc_efv		yes	other_relative	3_or_more	0	2	no				hrio counsellor nurse pharm_tech clinical_officer	regular_quality_work_improvement_team_me regular_facility_staff_meetings regular_ccc_departmental_clinical_meetin regular_multi_disciplinary_team__mdt__me	active_on_art	active_on_art	due_but_not_done	active_on_art	not_due	active_on_art	due_but_not_done	active_on_art	not_due	lost_to_follow_up		lost_to_follow_up					26	25.56605	delayed	Female	Single	Secondary	Not employed	Dependent	VCT	TDF_3TC_EFV	TDF_3TC_EFV	Stage 2	0	<500
klf	male	separated	primary_school_not_completed	not_on_any_form_of_employment	semi_independent__sometimes_needs_to_be_	vct	tdf_3tc_efv		yes	others	2	0	1	no		54	151	clinical_officer hrio others lab_tech	regular_quality_work_improvement_team_me regular_facility_staff_meetings regular_ccc_departmental_clinical_meetin regular_multi_disciplinary_team__mdt__me	active_on_art	active_on_art	due_but_not_done	lost_to_follow_up													0	45.44011	delayed	Male	Divorced/Separated	Primary	Not employed	Semi independent	VCT	TDF_3TC_EFV	TDF_3TC_EFV	Stage 1	0	<500
klf	female	separated	primary_school_not_completed	not_on_any_form_of_employment	semi_independent__sometimes_needs_to_be_	vct	tdf_3tc_efv		yes	others	3_or_more	0	1	no		0	0	community_health_volunteer counsellor clinical_officer pharm_tech peer_educator	regular_quality_work_improvement_team_me regular_facility_staff_meetings regular_ccc_departmental_clinical_meetin regular_multi_disciplinary_team__mdt__me	active_on_art	active_on_art	due_but_not_done	active_on_art	not_due	lost_to_follow_up											0	54.5243	delayed	Female	Divorced/Separated	Primary	Not employed	Semi independent	VCT	TDF_3TC_EFV	TDF_3TC_EFV	Stage 1	0	<500
klf	male	single_never_married	secondary_school	self_employment_business_person	semi_independent__sometimes_needs_to_be_	vct	tdf_3tc_efv		yes	others	information_not_available	0	1	no		48	148	counsellor hrio others clinical_officer lab_tech community_health_volunteer nurse	regular_quality_work_improvement_team_me regular_facility_staff_meetings regular_ccc_departmental_clinical_meetin regular_multi_disciplinary_team__mdt__me	active_on_art	active_on_art	due_but_not_done	active_on_art	not_due	active_on_art	ldl	active_on_art	not_due	active_on_art	not_due	active_on_art	not_due	active_on_art	due_but_not_done		0	34.51061	delayed	Male	Single	Secondary	self employment	Semi independent	VCT	TDF_3TC_EFV	TDF_3TC_EFV	Stage 1	0	<500
klf	female	separated	primary_school_not_completed	not_on_any_form_of_employment	semi_independent__sometimes_needs_to_be_	vct	tdf_3tc_efv		yes	others	2	0	1	no		55	146	hrio counsellor pharm_tech clinical_officer nurse	regular_quality_work_improvement_team_me regular_facility_staff_meetings regular_ccc_departmental_clinical_meetin regular_multi_disciplinary_team__mdt__me	active_on_art	active_on_art	due_but_not_done	active_on_art	not_due	active_on_art	ldl	active_on_art	not_due	active_on_art	not_due	active_on_art	not_due	active_on_art	ldl		0	54.5243	delayed	Female	Divorced/Separated	Primary	Not employed	Semi independent	VCT	TDF_3TC_EFV	TDF_3TC_EFV	Stage 1	0	<500
klf	male	single_never_married	primary_school_not_completed	not_on_any_form_of_employment	semi_independent__sometimes_needs_to_be_	vct	tdf_3tc_efv		yes	others	2	0	1	no		49	154	counsellor clinical_officer others nurse pharm_tech	regular_quality_work_improvement_team_me regular_facility_staff_meetings regular_ccc_departmental_clinical_meetin regular_multi_disciplinary_team__mdt__me	active_on_art	active_on_art	due_but_not_done	active_on_art	not_due	active_on_art	ldl	active_on_art	not_due	active_on_art	not_due	active_on_art	not_due	active_on_art	ldl		0	39.42505	delayed	Male	Single	Primary	Not employed	Semi independent	VCT	TDF_3TC_EFV	TDF_3TC_EFV	Stage 1	0	<500
klf	male	separated	primary_school_not_completed	not_on_any_form_of_employment	semi_independent__sometimes_needs_to_be_	vct	tdf_3tc_efv		information_not_available		3_or_more	0	1	no		0	0	clinical_officer community_health_volunteer nurse counsellor pharm_tech	regular_quality_work_improvement_team_me regular_facility_staff_meetings regular_ccc_departmental_clinical_meetin regular_multi_disciplinary_team__mdt__me	lost_to_follow_up																0	55.52635	delayed	Male	Divorced/Separated	Primary	Not employed	Semi independent	VCT	TDF_3TC_EFV	TDF_3TC_EFV	Stage 1	0	<500
klf	female	single_never_married	secondary_school	not_on_any_form_of_employment	semi_independent__sometimes_needs_to_be_	vct	abc_3tc_lpv_r		yes	others	3_or_more	0	1	no				mentor_mother peer_educator clinical_officer counsellor others nurse hrio pharm_tech	regular_quality_work_improvement_team_me regular_facility_staff_meetings regular_ccc_departmental_clinical_meetin regular_multi_disciplinary_team__mdt__me	active_on_art	active_on_art	due_but_not_done	active_on_art	due_but_not_done	active_on_art	due_but_not_done	active_on_art	not_due	active_on_art	not_due	active_on_art	due_but_not_done	active_on_art	due_but_not_done		0	17.51951	delayed	Female	Single	Secondary	Not employed	Semi independent	VCT	ABC_3TC_LPV_R	Others	Stage 1	0	<500
klf	female	single_never_married	secondary_school	not_on_any_form_of_employment	semi_independent__sometimes_needs_to_be_	vct	tdf_3tc_efv		yes	others	information_not_available	0	1	no_documentation_of_tb_and_other_opportu				hrio clinical_officer nurse lab_tech counsellor community_health_volunteer	regular_quality_work_improvement_team_me regular_facility_staff_meetings regular_ccc_departmental_clinical_meetin regular_multi_disciplinary_team__mdt__me	active_on_art	active_on_art	due_but_not_done	active_on_art	not_due	active_on_art	due_but_not_done	active_on_art	not_due	active_on_art	not_due	active_on_art	not_due	active_on_art	not_due		0	27.43327	delayed	Female	Single	Secondary	Not employed	Semi independent	VCT	TDF_3TC_EFV	TDF_3TC_EFV	Stage 1	0	<500
klf	female	separated	secondary_school	not_on_any_form_of_employment	semi_independent__sometimes_needs_to_be_	vct	tdf_3tc_efv		information_not_available		information_not_available	0	1	no				clinical_officer counsellor nurse pharm_tech community_health_volunteer	regular_quality_work_improvement_team_me regular_facility_staff_meetings regular_ccc_departmental_clinical_meetin regular_multi_disciplinary_team__mdt__me	active_on_art	active_on_art	due_but_not_done	active_on_art	not_due	active_on_art	due_but_not_done	active_on_art	not_due	active_on_art	not_due	active_on_art	not_due	active_on_art	due_but_not_done		0	42.50787	delayed	Female	Divorced/Separated	Secondary	Not employed	Semi independent	VCT	TDF_3TC_EFV	TDF_3TC_EFV	Stage 1	0	<500
klf	female	single_never_married	secondary_school	not_on_any_form_of_employment	semi_independent__sometimes_needs_to_be_	vct	tdf_3tc_efv		no		1	0	1	no_documentation_of_tb_and_other_opportu				medical_officer community_health_volunteer clinical_officer mentor_mother lab_tech hrio counsellor nurse pharm_tech	regular_quality_work_improvement_team_me regular_facility_staff_meetings regular_ccc_departmental_clinical_meetin regular_multi_disciplinary_team__mdt__me	active_on_art	active_on_art	due_but_not_done	active_on_art	due_but_not_done	active_on_art	due_but_not_done	active_on_art	not_due	active_on_art	not_due	active_on_art	not_due	active_on_art	not_due		0	27.9425	delayed	Female	Single	Secondary	Not employed	Semi independent	VCT	TDF_3TC_EFV	TDF_3TC_EFV	Stage 1	0	<500
klf	female	separated	secondary_school	not_on_any_form_of_employment	semi_independent__sometimes_needs_to_be_	vct	tdf_3tc_efv		yes	others	1	0	1	no				counsellor peer_educator community_health_volunteer clinical_officer nurse hrio	regular_quality_work_improvement_team_me regular_facility_staff_meetings regular_ccc_departmental_clinical_meetin regular_multi_disciplinary_team__mdt__me	active_on_art	active_on_art	due_but_not_done	active_on_art	not_due	active_on_art	due_but_not_done	active_on_art	not_due	active_on_art	not_due	active_on_art	not_due	active_on_art	due_but_not_done		0	68.42437	test & treat	Female	Divorced/Separated	Secondary	Not employed	Semi independent	VCT	TDF_3TC_EFV	TDF_3TC_EFV	Stage 1	0	<500
klf	male	single_never_married	secondary_school	not_on_any_form_of_employment	dependent__always_relies_on_family__rela	vct	tdf_3tc_efv		no		3_or_more	0	1	no				medical_officer clinical_officer counsellor	regular_quality_work_improvement_team_me regular_facility_staff_meetings regular_ccc_departmental_clinical_meetin regular_multi_disciplinary_team__mdt__me	active_on_art	active_on_art	due_but_not_done	active_on_art	not_due	active_on_art	due_but_not_done	active_on_art	not_due	active_on_art	not_due	active_on_art	not_due	active_on_art	due_but_not_done		0	24.7447	test & treat	Male	Single	Secondary	Not employed	Dependent	VCT	TDF_3TC_EFV	TDF_3TC_EFV	Stage 1	0	<500
klf	female	separated	secondary_school	not_on_any_form_of_employment	semi_independent__sometimes_needs_to_be_	vct	tdf_3tc_efv		yes	others	information_not_available	0	1	no_documentation_of_tb_and_other_opportu				clinical_officer mentor_mother peer_educator nurse counsellor	regular_quality_work_improvement_team_me regular_facility_staff_meetings regular_ccc_departmental_clinical_meetin regular_multi_disciplinary_team__mdt__me	active_on_art	active_on_art	due_but_not_done	active_on_art	not_due	active_on_art	due_but_not_done	active_on_art	not_due	active_on_art	not_due	active_on_art	not_due	active_on_art	due_but_not_done		0	42.11636	test & treat	Female	Divorced/Separated	Secondary	Not employed	Semi independent	VCT	TDF_3TC_EFV	TDF_3TC_EFV	Stage 1	0	<500
klf	female	separated	secondary_school	not_on_any_form_of_employment	semi_independent__sometimes_needs_to_be_	vct	tdf_3tc_efv		information_not_available		information_not_available	0	1	no_documentation_of_tb_and_other_opportu		81		clinical_officer others nurse pharm_tech lab_tech	regular_quality_work_improvement_team_me regular_facility_staff_meetings regular_ccc_departmental_clinical_meetin regular_multi_disciplinary_team__mdt__me	active_on_art	active_on_art	due_but_not_done	active_on_art	not_due	active_on_art	due_but_not_done	active_on_art	not_due	active_on_art	not_due	active_on_art	not_due	active_on_art	due_but_not_done		0	58.49144	test & treat	Female	Divorced/Separated	Secondary	Not employed	Semi independent	VCT	TDF_3TC_EFV	TDF_3TC_EFV	Stage 1	0	<500
klf	male	single_never_married	secondary_school	not_on_any_form_of_employment	semi_independent__sometimes_needs_to_be_	vct	tdf_3tc_efv		yes	other_relative	information_not_available	0	1	no		52		peer_educator mentor_mother community_health_volunteer nurse clinical_officer pharm_tech hrio	regular_quality_work_improvement_team_me regular_facility_staff_meetings regular_ccc_departmental_clinical_meetin regular_multi_disciplinary_team__mdt__me	active_on_art	active_on_art	due_but_not_done	active_on_art	not_due	active_on_art	due_but_not_done	active_on_art	not_due	active_on_art	not_due	active_on_art	not_due	active_on_art	due_but_not_done		0	30.3217	test & treat	Male	Single	Secondary	Not employed	Semi independent	VCT	TDF_3TC_EFV	TDF_3TC_EFV	Stage 1	0	<500
klf	female	single_never_married	secondary_school	not_on_any_form_of_employment	semi_independent__sometimes_needs_to_be_	vct	tdf_3tc_efv		yes	other_relative	1	0	1	no_documentation_of_tb_and_other_opportu		40		clinical_officer counsellor peer_educator	regular_quality_work_improvement_team_me regular_facility_staff_meetings regular_ccc_departmental_clinical_meetin regular_multi_disciplinary_team__mdt__me	active_on_art	active_on_art	due_but_not_done	active_on_art	not_due	active_on_art	due_but_not_done	active_on_art	not_due	active_on_art	not_due	active_on_art	not_due	active_on_art	due_but_not_done		0	25.02396	test & treat	Female	Single	Secondary	Not employed	Semi independent	VCT	TDF_3TC_EFV	TDF_3TC_EFV	Stage 1	0	<500
klf	female	separated	secondary_school	not_on_any_form_of_employment	semi_independent__sometimes_needs_to_be_	outpatient_department	tdf_3tc_efv		yes	others	3_or_more	0	1	no		38	148	clinical_officer	regular_quality_work_improvement_team_me regular_facility_staff_meetings regular_ccc_departmental_clinical_meetin regular_multi_disciplinary_team__mdt__me	active_on_art	active_on_art	ldl	active_on_art	ldl	active_on_art	ldl	active_on_art	ldl	active_on_art	ldl	active_on_art	ldl	active_on_art	ldl		0	63.47981	test & treat	Female	Divorced/Separated	Secondary	Not employed	Semi independent	Outpatient	TDF_3TC_EFV	TDF_3TC_EFV	Stage 1	0	<500
klf	female	separated	primary_school_class_8	not_on_any_form_of_employment	semi_independent__sometimes_needs_to_be_	vct	tdf_3tc_efv		yes	other_relative	information_not_available	0	1	no		74	158	hrio nurse clinical_officer pharm_tech counsellor community_health_volunteer	regular_quality_work_improvement_team_me regular_facility_staff_meetings regular_ccc_departmental_clinical_meetin regular_multi_disciplinary_team__mdt__me	active_on_art	active_on_art	due_but_not_done	active_on_art	not_due	active_on_art	due_but_not_done	active_on_art	not_due	active_on_art	not_due	active_on_art	not_due	active_on_art	due_but_not_done		0	53.48939	test & treat	Female	Divorced/Separated	Primary	Not employed	Semi independent	VCT	TDF_3TC_EFV	TDF_3TC_EFV	Stage 1	0	<500
klf	female	separated	primary_school_not_completed	not_on_any_form_of_employment	semi_independent__sometimes_needs_to_be_	vct	tdf_3tc_efv		yes	other_relative	3_or_more	0	1	no		52	154	counsellor hrio clinical_officer lab_tech nurse	regular_quality_work_improvement_team_me regular_facility_staff_meetings regular_ccc_departmental_clinical_meetin regular_multi_disciplinary_team__mdt__me	active_on_art	active_on_art	due_but_not_done	active_on_art	_1000_copies_ml__number_of_copies_writte	active_on_art	not_due	active_on_art	ldl	active_on_art	not_due	active_on_art	not_due	active_on_art	not_due		372	42.26968	delayed	Female	Divorced/Separated	Primary	Not employed	Semi independent	VCT	TDF_3TC_EFV	TDF_3TC_EFV	Stage 1	0	<500
klf	female	single_never_married	secondary_school	self_employment_business_person	semi_independent__sometimes_needs_to_be_	pmtct_anc_pnc	tdf_3tc_efv		yes	parent	1		1	no		65	153	hrio nurse pharm_tech counsellor clinical_officer peer_educator	regular_quality_work_improvement_team_me regular_ccc_departmental_clinical_meetin regular_multi_disciplinary_team__mdt__me	active_on_art	active_on_art	due_but_not_done	active_on_art	not_due	active_on_art	not_due	active_on_art	_1000_copies_ml__number_of_copies_writte_1	active_on_art	not_due	active_on_art	not_due	active_on_art	ldl		159	30.48871	test & treat	Female	Single	Secondary	self employment	Semi independent	PMTCT ANC	TDF_3TC_EFV	TDF_3TC_EFV	Stage 1		Missing
klf	female	single_never_married	secondary_school	informal_employment_e_g__jua_kali__house	independent__does_not_depend_on_any_one_	outpatient_department	tdf_3tc_efv		yes	other_relative	2	612	1	no		43	160	clinical_officer nurse counsellor lab_tech peer_educator hrio	regular_quality_work_improvement_team_me regular_ccc_departmental_clinical_meetin regular_multi_disciplinary_team__mdt__me	active_on_art	active_on_art	due_but_not_done	active_on_art	due_but_not_done	active_on_art	due_but_not_done	active_on_art	ldl	active_on_art	not_due	active_on_art	due_but_not_done	active_on_art	due_but_not_done		411	29.48939	delayed	Female	Single	Secondary	informal employment	independent	Outpatient	TDF_3TC_EFV	TDF_3TC_EFV	Stage 1	612	>=500
klf	female	married	secondary_school	self_employment_business_person	independent__does_not_depend_on_any_one_	pmtct_anc_pnc	tdf_3tc_efv		yes	spouse	1		1	no		48	149	pharm_tech counsellor clinical_officer hrio nurse peer_educator	regular_quality_work_improvement_team_me regular_ccc_departmental_clinical_meetin regular_multi_disciplinary_team__mdt__me	transfer_out																0	35.48802	delayed	Female	Married	Secondary	self employment	independent	PMTCT ANC	TDF_3TC_EFV	TDF_3TC_EFV	Stage 1		Missing
klf	male	single_never_married	primary_school_not_completed	not_on_any_form_of_employment	dependent__always_relies_on_family__rela	outpatient_department	tdf_3tc_efv		yes	sibling	1		2	no		51	165	clinical_officer hrio counsellor peer_educator pharm_tech nurse	regular_quality_work_improvement_team_me regular_ccc_departmental_clinical_meetin regular_multi_disciplinary_team__mdt__me	active_on_art	active_on_art	due_but_not_done	lost_to_follow_up													54	39.95346	delayed	Male	Single	Primary	Not employed	Dependent	Outpatient	TDF_3TC_EFV	TDF_3TC_EFV	Stage 2		Missing
klf	female	single_never_married	secondary_school	informal_employment_e_g__jua_kali__house	independent__does_not_depend_on_any_one_	pmtct_anc_pnc	tdf_3tc_efv		yes	sibling	2		1	no		60	159	pharm_tech hrio peer_educator nurse clinical_officer counsellor lab_tech	regular_quality_work_improvement_team_me regular_ccc_departmental_clinical_meetin regular_multi_disciplinary_team__mdt__me	active_on_art	active_on_art	_1000_copies_ml__number_of_copies_writte_1	active_on_art	not_due	active_on_art	due_but_not_done	active_on_art	due_but_not_done	active_on_art	not_due	lost_to_follow_up					30	28.48734	delayed	Female	Single	Secondary	informal employment	independent	PMTCT ANC	TDF_3TC_EFV	TDF_3TC_EFV	Stage 1		Missing
klf	male	married	no_school_at_all	self_employment_business_person	independent__does_not_depend_on_any_one_	inpatient__adult	tdf_3tc_efv		yes	spouse	1		2	no		115	170	counsellor peer_educator pharm_tech clinical_officer nurse hrio	regular_quality_work_improvement_team_me regular_ccc_departmental_clinical_meetin regular_multi_disciplinary_team__mdt__me	active_on_art	active_on_art	due_but_not_done	lost_to_follow_up													23	62.4887	delayed	Male	Married	No school	self employment	independent	Inpatient adults	TDF_3TC_EFV	TDF_3TC_EFV	Stage 2		Missing
klf	female	single_never_married	primary_school_not_completed	not_on_any_form_of_employment	semi_independent__sometimes_needs_to_be_	inpatient__adult	tdf_3tc_efv		information_not_available		information_not_available		2	no		52	160	hrio nurse pharm_tech peer_educator clinical_officer counsellor	regular_quality_work_improvement_team_me regular_ccc_departmental_clinical_meetin regular_multi_disciplinary_team__mdt__me	active_on_art	active_on_art	due_but_not_done	active_on_art	due_but_not_done	active_on_art	due_but_not_done	active_on_art	due_but_not_done	active_on_art	due_but_not_done	active_on_art	ldl	active_on_art	due_but_not_done		33	34.48597	delayed	Female	Single	Primary	Not employed	Semi independent	Inpatient adults	TDF_3TC_EFV	TDF_3TC_EFV	Stage 2		Missing
klf	female	single_never_married	secondary_school	self_employment_business_person	independent__does_not_depend_on_any_one_	pmtct_anc_pnc	tdf_3tc_efv		yes	sibling	1		1	no		44	146	clinical_officer nurse hrio counsellor pharm_tech peer_educator	regular_quality_work_improvement_team_me regular_ccc_departmental_clinical_meetin regular_multi_disciplinary_team__mdt__me	active_on_art	active_on_art	due_but_not_done	active_on_art	due_but_not_done	active_on_art	due_but_not_done	active_on_art	ldl	active_on_art	not_due	active_on_art	not_due	active_on_art	due_but_not_done		11	30.49418	delayed	Female	Single	Secondary	self employment	independent	PMTCT ANC	TDF_3TC_EFV	TDF_3TC_EFV	Stage 1		Missing
klf	male	single_never_married	primary_school_class_8	self_employment_business_person	independent__does_not_depend_on_any_one_	vct	tdf_3tc_efv		yes	parent	1		3	yes	tb_pulmonary_or_extra_pulmonary	45	172	peer_educator pharm_tech hrio clinical_officer nurse	regular_quality_work_improvement_team_me regular_ccc_departmental_clinical_meetin regular_multi_disciplinary_team__mdt__me	died																-58	34.4887	delayed	Male	Single	Primary	self employment	independent	VCT	TDF_3TC_EFV	TDF_3TC_EFV	Stage 3		Missing
klf	female	separated	no_school_at_all	not_on_any_form_of_employment	dependent__always_relies_on_family__rela	vct	tdf_3tc_efv		yes	spouse	1	368	1	no		84	165	hrio peer_educator nurse pharm_tech counsellor clinical_officer	regular_quality_work_improvement_team_me regular_ccc_departmental_clinical_meetin regular_multi_disciplinary_team__mdt__me	active_on_art	active_on_art	due_but_not_done	active_on_art	ldl	active_on_art	due_but_not_done	active_on_art	_1000_copies_ml__number_of_copies_writte_1	active_on_art	not_due	active_on_art	not_due	active_on_art	_1000_copies_ml__number_of_copies_writte		27	46.48597	delayed	Female	Divorced/Separated	No school	Not employed	Dependent	VCT	TDF_3TC_EFV	TDF_3TC_EFV	Stage 1	368	<500
klf	female	married	secondary_school	self_employment_business_person	independent__does_not_depend_on_any_one_	vct	tdf_3tc_efv		yes	spouse	1		3	yes	tb_pulmonary_or_extra_pulmonary	46	162	peer_educator nurse pharm_tech clinical_officer counsellor hrio	regular_quality_work_improvement_team_me regular_ccc_departmental_clinical_meetin regular_multi_disciplinary_team__mdt__me	active_on_art	transfer_out															0	40.01917	delayed	Female	Married	Secondary	self employment	independent	VCT	TDF_3TC_EFV	TDF_3TC_EFV	Stage 3		Missing
klf	male	married	no_school_at_all	self_employment_business_person	independent__does_not_depend_on_any_one_	vct	tdf_3tc_efv		yes	spouse	1		3	yes	tb_pulmonary_or_extra_pulmonary	60	166	clinical_officer peer_educator counsellor hrio pharm_tech nurse	regular_quality_work_improvement_team_me regular_ccc_departmental_clinical_meetin regular_multi_disciplinary_team__mdt__me	died																0	49.98768	delayed	Male	Married	No school	self employment	independent	VCT	TDF_3TC_EFV	TDF_3TC_EFV	Stage 3		Missing
klf	male	married	primary_school_class_8	informal_employment_e_g__jua_kali__house	semi_independent__sometimes_needs_to_be_	vct	tdf_3tc_efv		yes	spouse	2		3	yes	tb_pulmonary_or_extra_pulmonary	71	163	peer_educator hrio clinical_officer counsellor nurse pharm_tech	regular_quality_work_improvement_team_me regular_ccc_departmental_clinical_meetin regular_multi_disciplinary_team__mdt__me	active_on_art	active_on_art	due_but_not_done	active_on_art	due_but_not_done	active_on_art	due_but_not_done	active_on_art	ldl	active_on_art	not_due	active_on_art	not_due	active_on_art	ldl		14	48.48734	delayed	Male	Married	Primary	informal employment	Semi independent	VCT	TDF_3TC_EFV	TDF_3TC_EFV	Stage 3		Missing
klf	female	married	secondary_school	self_employment_business_person	semi_independent__sometimes_needs_to_be_	pmtct_anc_pnc	tdf_3tc_efv		yes	friend	1		1	no		61	156	clinical_officer counsellor hrio nurse pharm_tech peer_educator	regular_quality_work_improvement_team_me regular_ccc_departmental_clinical_meetin regular_multi_disciplinary_team__mdt__me	active_on_art	active_on_art	due_but_not_done	active_on_art	due_but_not_done	active_on_art	due_but_not_done	active_on_art	due_but_not_done	active_on_art	due_but_not_done	lost_to_follow_up					27	27.48802	test & treat	Female	Married	Secondary	self employment	Semi independent	PMTCT ANC	TDF_3TC_EFV	TDF_3TC_EFV	Stage 1		Missing
klf	male	separated	primary_school_class_8	informal_employment_e_g__jua_kali__house	semi_independent__sometimes_needs_to_be_	tb_clinic	tdf_3tc_efv		yes	parent	1		3	yes	tb_pulmonary_or_extra_pulmonary	54	170	hrio pharm_tech clinical_officer counsellor peer_educator lab_tech nurse	regular_quality_work_improvement_team_me regular_ccc_departmental_clinical_meetin regular_multi_disciplinary_team__mdt__me	active_on_art	active_on_art	due_but_not_done	active_on_art	due_but_not_done	active_on_art	due_but_not_done	active_on_art	_1000_copies_ml__number_of_copies_writte	active_on_art	due_but_not_done	active_on_art	due_but_not_done	lost_to_follow_up			43	42.48323	test & treat	Male	Divorced/Separated	Primary	informal employment	Semi independent	TB clinic	TDF_3TC_EFV	TDF_3TC_EFV	Stage 3		Missing
klf	male	separated	secondary_school	informal_employment_e_g__jua_kali__house	independent__does_not_depend_on_any_one_	vct	tdf_3tc_efv		yes	other_relative	information_not_available		1	no		58	169	pharm_tech clinical_officer nurse peer_educator hrio counsellor	regular_quality_work_improvement_team_me regular_ccc_departmental_clinical_meetin regular_multi_disciplinary_team__mdt__me	active_on_art	active_on_art	_1000_copies_ml__number_of_copies_writte_1	active_on_art	not_due	active_on_art	ldl	active_on_art	not_due	active_on_art	ldl	active_on_art	not_due	active_on_art	due_but_not_done		16	41.48665	test & treat	Male	Divorced/Separated	Secondary	informal employment	independent	VCT	TDF_3TC_EFV	TDF_3TC_EFV	Stage 1		Missing
klf	male	widowed	primary_school_not_completed	not_on_any_form_of_employment	semi_independent__sometimes_needs_to_be_	outpatient_department	tdf_3tc_efv		yes	other_relative	1		2	no		42	165	clinical_officer peer_educator pharm_tech nurse counsellor hrio	regular_quality_work_improvement_team_me regular_ccc_departmental_clinical_meetin regular_multi_disciplinary_team__mdt__me	active_on_art	active_on_art	due_but_not_done	active_on_art	due_but_not_done	active_on_art	due_but_not_done	active_on_art	_1000_copies_ml__number_of_copies_writte_1	active_on_art	_1000_copies_ml__number_of_copies_writte_1	active_on_art	due_but_not_done	active_on_art	_1000_copies_ml__number_of_copies_writte_1		32	57.48665	test & treat	Male	Widowed	Primary	Not employed	Semi independent	Outpatient	TDF_3TC_EFV	TDF_3TC_EFV	Stage 2		Missing
klf	female	married	secondary_school	self_employment_business_person	independent__does_not_depend_on_any_one_	outpatient_department	tdf_3tc_efv		yes	friend	information_not_available		2	no		50	156	hrio clinical_officer counsellor pharm_tech nurse peer_educator lab_tech	regular_quality_work_improvement_team_me regular_ccc_departmental_clinical_meetin regular_multi_disciplinary_team__mdt__me	active_on_art	active_on_art	due_but_not_done	active_on_art	ldl	active_on_art	not_due	active_on_art	not_due	active_on_art	ldl	active_on_art	not_due	active_on_art	ldl		373	40.4846	delayed	Female	Married	Secondary	self employment	independent	Outpatient	TDF_3TC_EFV	TDF_3TC_EFV	Stage 2		Missing
klf	female	married	secondary_school	self_employment_business_person	independent__does_not_depend_on_any_one_	vct	tdf_3tc_efv		no		1	173	1	no		58	150	clinical_officer	regular_ccc_departmental_clinical_meetin	active_on_art	active_on_art	ldl	active_on_art	not_due	active_on_art	ldl	active_on_art	not_due	active_on_art	not_due	active_on_art	not_due	active_on_art	ldl		2027	38.4887	delayed	Female	Married	Secondary	self employment	independent	VCT	TDF_3TC_EFV	TDF_3TC_EFV	Stage 1	173	<500
klf	female	married	secondary_school	informal_employment_e_g__jua_kali__house	semi_independent__sometimes_needs_to_be_	pmtct_anc_pnc	tdf_3tc_efv		no		1		1	no		65	165	nurse	regular_facility_staff_meetings	active_on_art	active_on_art	ldl	active_on_art	not_due	active_on_art	ldl	active_on_art	not_due	active_on_art	not_due	active_on_art	not_due	active_on_art	ldl		2360	42.32444	delayed	Female	Married	Secondary	informal employment	Semi independent	PMTCT ANC	TDF_3TC_EFV	TDF_3TC_EFV	Stage 1		Missing
klf	female	widowed	primary_school_not_completed	informal_employment_e_g__jua_kali__house	semi_independent__sometimes_needs_to_be_	vct	tdf_3tc_efv		yes	spouse	1	591	1	no		63	154	clinical_officer	regular_ccc_departmental_clinical_meetin	active_on_art	active_on_art	due_but_not_done	active_on_art	due_but_not_done	active_on_art	ldl	active_on_art	ldl	active_on_art	due_but_not_done	active_on_art	due_but_not_done	active_on_art	ldl		1869	43.48528	delayed	Female	Widowed	Primary	informal employment	Semi independent	VCT	TDF_3TC_EFV	TDF_3TC_EFV	Stage 1	591	>=500
klf	male	widowed	primary_school_not_completed	informal_employment_e_g__jua_kali__house	semi_independent__sometimes_needs_to_be_	vct	tdf_3tc_efv		no		1	78	2	no		57	158	clinical_officer	regular_ccc_departmental_clinical_meetin	active_on_art	active_on_art	ldl	active_on_art	not_due	active_on_art	ldl	active_on_art	not_due	active_on_art	not_due	active_on_art	not_due	active_on_art	ldl		175	46.94045	delayed	Male	Widowed	Primary	informal employment	Semi independent	VCT	TDF_3TC_EFV	TDF_3TC_EFV	Stage 2	78	<500
klf	female	married	primary_school_not_completed	informal_employment_e_g__jua_kali__house	semi_independent__sometimes_needs_to_be_	vct	tdf_3tc_efv		yes	friend	1	376	1	no		66	151	clinical_officer	regular_ccc_departmental_clinical_meetin	active_on_art	active_on_art	due_but_not_done	active_on_art	not_due	active_on_art	ldl	active_on_art	not_due	active_on_art	not_due	active_on_art	not_due	active_on_art	ldl		128	35.48802	delayed	Female	Married	Primary	informal employment	Semi independent	VCT	TDF_3TC_EFV	TDF_3TC_EFV	Stage 1	376	<500
klf	female	widowed	primary_school_class_8	self_employment_business_person	semi_independent__sometimes_needs_to_be_	vct	tdf_3tc_efv		yes	sibling	1		1	no		57	150	clinical_officer	regular_ccc_departmental_clinical_meetin	active_on_art	active_on_art	ldl	active_on_art	not_due	active_on_art	ldl	active_on_art	not_due	active_on_art	not_due	active_on_art	not_due	active_on_art	ldl		2	59.48802	delayed	Female	Widowed	Primary	self employment	Semi independent	VCT	TDF_3TC_EFV	TDF_3TC_EFV	Stage 1		Missing
klf	female	single_never_married	primary_school_class_8	informal_employment_e_g__jua_kali__house	semi_independent__sometimes_needs_to_be_	outpatient_department	tdf_3tc_efv		no		1	520	1	no		51	185	clinical_officer	regular_ccc_departmental_clinical_meetin	active_on_art	active_on_art	ldl	active_on_art	not_due	active_on_art	not_due	lost_to_follow_up				lost_to_follow_up					154	28.49008	delayed	Female	Single	Primary	informal employment	Semi independent	Outpatient	TDF_3TC_EFV	TDF_3TC_EFV	Stage 1	520	>=500
klf	male	married	primary_school_not_completed	informal_employment_e_g__jua_kali__house	semi_independent__sometimes_needs_to_be_	vct	tdf_3tc_efv		yes	spouse	1	636	2	no		57	163	clinical_officer	regular_facility_staff_meetings	active_on_art	active_on_art	ldl	active_on_art	not_due	active_on_art	ldl	active_on_art	not_due	active_on_art	not_due	active_on_art	not_due	active_on_art	ldl		701	54.45311	delayed	Male	Married	Primary	informal employment	Semi independent	VCT	TDF_3TC_EFV	TDF_3TC_EFV	Stage 2	636	>=500
klf	female	married	secondary_school	informal_employment_e_g__jua_kali__house	semi_independent__sometimes_needs_to_be_	pmtct_anc_pnc	tdf_3tc_efv		no		1		1	no		59	155	nurse	regular_ccc_departmental_clinical_meetin	active_on_art	active_on_art	due_but_not_done	active_on_art	ldl	active_on_art	ldl	active_on_art	not_due	active_on_art	not_due	lost_to_follow_up					0	27.49076	delayed	Female	Married	Secondary	informal employment	Semi independent	PMTCT ANC	TDF_3TC_EFV	TDF_3TC_EFV	Stage 1		Missing
klf	female	widowed	no_school_at_all	not_on_any_form_of_employment	dependent__always_relies_on_family__rela	outpatient_department	tdf_3tc_efv		yes	others	2		3	yes	varicella_zoster_virus_herpes_simplex	40	152	clinical_officer	regular_ccc_departmental_clinical_meetin	active_on_art	active_on_art	ldl	active_on_art	not_due	active_on_art	ldl	active_on_art	not_due	active_on_art	not_due	active_on_art	not_due	active_on_art	ldl		31	65.48939	delayed	Female	Widowed	No school	Not employed	Dependent	Outpatient	TDF_3TC_EFV	TDF_3TC_EFV	Stage 3		Missing
klf	female	married	primary_school_class_8	not_on_any_form_of_employment	dependent__always_relies_on_family__rela	vct	tdf_3tc_efv		yes	spouse	1		1	no		56	155	counsellor	regular_facility_staff_meetings	lost_to_follow_up																0	23.53456	test & treat	Female	Married	Primary	Not employed	Dependent	VCT	TDF_3TC_EFV	TDF_3TC_EFV	Stage 1		Missing
klf	female	married	secondary_school	informal_employment_e_g__jua_kali__house	semi_independent__sometimes_needs_to_be_	pmtct_anc_pnc	tdf_3tc_efv		no		1		1	no		75	163	nurse	regular_ccc_departmental_clinical_meetin	active_on_art	active_on_art	_1000_copies_ml__number_of_copies_writte_1	active_on_art	not_due	active_on_art	ldl	active_on_art	not_due	lost_to_follow_up		transfer_out					660	34.29158	delayed	Female	Married	Secondary	informal employment	Semi independent	PMTCT ANC	TDF_3TC_EFV	TDF_3TC_EFV	Stage 1		Missing
klf	male	married	primary_school_not_completed	informal_employment_e_g__jua_kali__house	semi_independent__sometimes_needs_to_be_	vct	tdf_3tc_efv		yes	spouse	1		3	no		51	167	clinical_officer	regular_facility_staff_meetings	lost_to_follow_up																0	58.53525	test & treat	Male	Married	Primary	informal employment	Semi independent	VCT	TDF_3TC_EFV	TDF_3TC_EFV	Stage 3		Missing
klf	male	widowed	secondary_school	self_employment_business_person	independent__does_not_depend_on_any_one_	vct	tdf_3tc_efv		no		1		1	no		100	175	clinical_officer	regular_facility_staff_meetings	active_on_art	active_on_art	ldl	active_on_art	not_due	active_on_art	ldl	lost_to_follow_up				transfer_out					0	55.53456	test & treat	Male	Widowed	Secondary	self employment	independent	VCT	TDF_3TC_EFV	TDF_3TC_EFV	Stage 1		Missing
klf	female	married	primary_school_class_8	informal_employment_e_g__jua_kali__house	semi_independent__sometimes_needs_to_be_	vct	tdf_3tc_efv		yes	other_relative	1		1	no		93	174	clinical_officer	regular_facility_staff_meetings	active_on_art	transfer_out															0	45.53593	test & treat	Female	Married	Primary	informal employment	Semi independent	VCT	TDF_3TC_EFV	TDF_3TC_EFV	Stage 1		Missing
klf	female	divorced	primary_school_not_completed	not_on_any_form_of_employment	dependent__always_relies_on_family__rela	outpatient_department	tdf_3tc_efv		no		2		2	yes	bacterial_infections_e_g__streptococcal_	45	157	clinical_officer	regular_facility_staff_meetings	transfer_out																0	27.53456	test & treat	Female	Divorced/Separated	Primary	Not employed	Dependent	Outpatient	TDF_3TC_EFV	TDF_3TC_EFV	Stage 2		Missing
klf	female	married	primary_school_not_completed	self_employment_business_person	semi_independent__sometimes_needs_to_be_	pmtct_anc_pnc	tdf_3tc_efv		no		1		1	no		60	160	nurse	regular_ccc_departmental_clinical_meetin	active_on_art	active_on_art	_1000_copies_ml__number_of_copies_writte_1	active_on_art	not_due	lost_to_follow_up											0	33.49213	test & treat	Female	Married	Primary	self employment	Semi independent	PMTCT ANC	TDF_3TC_EFV	TDF_3TC_EFV	Stage 1		Missing
klf	female	married	primary_school_class_8	informal_employment_e_g__jua_kali__house	semi_independent__sometimes_needs_to_be_	pmtct_anc_pnc	tdf_3tc_efv		no		1		1	no		60	158	nurse	regular_facility_staff_meetings	active_on_art	active_on_art	_1000_copies_ml__number_of_copies_writte_1	active_on_art	not_due	active_on_art	ldl	active_on_art	not_due	active_on_art	not_due	active_on_art	not_due	active_on_art	ldl		0	24.53388	test & treat	Female	Married	Primary	informal employment	Semi independent	PMTCT ANC	TDF_3TC_EFV	TDF_3TC_EFV	Stage 1		Missing
klf	male	single_never_married	tertiary_e_g__college__university	not_on_any_form_of_employment	dependent__always_relies_on_family__rela	vct	tdf_3tc_efv		no		1		1	no		60	176	clinical_officer	regular_facility_staff_meetings	active_on_art	active_on_art	ldl	active_on_art	not_due	active_on_art	due_but_not_done	active_on_art	not_due	active_on_art	not_due	active_on_art	ldl	active_on_art	due_but_not_done		0	21.01848	test & treat	Male	Single	Tertiary	Not employed	Dependent	VCT	TDF_3TC_EFV	TDF_3TC_EFV	Stage 1		Missing
klf	female	divorced	primary_school_not_completed	informal_employment_e_g__jua_kali__house	semi_independent__sometimes_needs_to_be_	vct	tdf_3tc_efv		no		1		1	no		57	163	clinical_officer	regular_facility_staff_meetings	active_on_art	active_on_art	due_but_not_done	active_on_art	ldl	active_on_art	ldl	active_on_art	not_due	lost_to_follow_up		lost_to_follow_up					0	43.53456	test & treat	Female	Divorced/Separated	Primary	informal employment	Semi independent	VCT	TDF_3TC_EFV	TDF_3TC_EFV	Stage 1		Missing
klf	female	divorced	primary_school_class_8	informal_employment_e_g__jua_kali__house	semi_independent__sometimes_needs_to_be_	vct	tdf_3tc_efv		no		1		2	no		37	157	clinical_officer	regular_facility_staff_meetings	lost_to_follow_up																14	33.53593	test & treat	Female	Divorced/Separated	Primary	informal employment	Semi independent	VCT	TDF_3TC_EFV	TDF_3TC_EFV	Stage 2		Missing
klf	female	divorced	no_school_at_all	self_employment_business_person	semi_independent__sometimes_needs_to_be_	vct	tdf_3tc_efv		yes	friend	1		1	no		76	170	clinical_officer	regular_facility_staff_meetings	active_on_art	active_on_art	due_but_not_done	lost_to_follow_up													13	45.53593	test & treat	Female	Divorced/Separated	No school	self employment	Semi independent	VCT	TDF_3TC_EFV	TDF_3TC_EFV	Stage 1		Missing
klf	female	single_never_married	primary_school_class_8	informal_employment_e_g__jua_kali__house	semi_independent__sometimes_needs_to_be_	outpatient_department	tdf_3tc_efv		no		1		1	no		62	155	counsellor	regular_ccc_departmental_clinical_meetin	lost_to_follow_up																0	22.57084	test & treat	Female	Single	Primary	informal employment	Semi independent	Outpatient	TDF_3TC_EFV	TDF_3TC_EFV	Stage 1		Missing
klf	female	married	no_school_at_all	not_on_any_form_of_employment	dependent__always_relies_on_family__rela	inpatient__adult	tdf_3tc_efv		yes	other_relative	2		2	no		45	162	clinical_officer	regular_ccc_departmental_clinical_meetin	active_on_art	transfer_out															0	58.4011	test & treat	Female	Married	No school	Not employed	Dependent	Inpatient adults	TDF_3TC_EFV	TDF_3TC_EFV	Stage 2		Missing
klf	male	married	primary_school_class_8	informal_employment_e_g__jua_kali__house	semi_independent__sometimes_needs_to_be_	vct	tdf_3tc_efv		no		1		1	no		53	168	clinical_officer	regular_facility_staff_meetings	active_on_art	lost_to_follow_up															0	38.90212	test & treat	Male	Married	Primary	informal employment	Semi independent	VCT	TDF_3TC_EFV	TDF_3TC_EFV	Stage 1		Missing
klf	female	married	primary_school_class_8	informal_employment_e_g__jua_kali__house	semi_independent__sometimes_needs_to_be_	vct	tdf_3tc_efv		no		1		1	no		57	161	clinical_officer	regular_facility_staff_meetings	active_on_art	lost_to_follow_up															0	52.07666	test & treat	Female	Married	Primary	informal employment	Semi independent	VCT	TDF_3TC_EFV	TDF_3TC_EFV	Stage 1		Missing
klf	male	married	primary_school_class_8	informal_employment_e_g__jua_kali__house	semi_independent__sometimes_needs_to_be_	outpatient_department	tdf_3tc_efv		yes	spouse	1		2	yes	bacterial_infections_e_g__streptococcal_	54	170	clinical_officer	regular_facility_staff_meetings	lost_to_follow_up																2568	40.53388	delayed	Male	Married	Primary	informal employment	Semi independent	Outpatient	TDF_3TC_EFV	TDF_3TC_EFV	Stage 2		Missing
klf	female	married	primary_school_not_completed	informal_employment_e_g__jua_kali__house	semi_independent__sometimes_needs_to_be_	outpatient_department	tdf_3tc_efv		yes	spouse	1		1	no		44	147	clinical_officer	regular_facility_staff_meetings	active_on_art	active_on_art	ldl	active_on_art	ldl	active_on_art	ldl	active_on_art	not_due	active_on_art	not_due	active_on_art	not_due	active_on_art	ldl		0	25.4757	test & treat	Female	Married	Primary	informal employment	Semi independent	Outpatient	TDF_3TC_EFV	TDF_3TC_EFV	Stage 1		Missing
klf	female	divorced	no_school_at_all	informal_employment_e_g__jua_kali__house	semi_independent__sometimes_needs_to_be_	outpatient_department	tdf_3tc_efv		no		1		1	no		77	159	counsellor	regular_ccc_departmental_clinical_meetin	lost_to_follow_up																0	42.49144	test & treat	Female	Divorced/Separated	No school	informal employment	Semi independent	Outpatient	TDF_3TC_EFV	TDF_3TC_EFV	Stage 1		Missing
klf	female	married	primary_school_not_completed	self_employment_business_person	semi_independent__sometimes_needs_to_be_	vct	tdf_3tc_efv		no		1		1	no		70	165	clinical_officer	regular_facility_staff_meetings	lost_to_follow_up																0	42.16838	test & treat	Female	Married	Primary	self employment	Semi independent	VCT	TDF_3TC_EFV	TDF_3TC_EFV	Stage 1		Missing
klf	male	married	secondary_school	formal_employment	independent__does_not_depend_on_any_one_	transfer_in	tdf_3tc_efv		yes	spouse	2		2	no_documentation_of_tb_and_other_opportu		73	171	clinical_officer	regular_ccc_departmental_clinical_meetin	lost_to_follow_up																376	47.48255	delayed	Male	Married	Secondary	Formal employment	independent	Transfer in	TDF_3TC_EFV	TDF_3TC_EFV	Stage 2		Missing
klf	male	married	secondary_school	informal_employment_e_g__jua_kali__house	dependent__always_relies_on_family__rela	outpatient_department	tdf_3tc_efv		no		1	259	1	no_documentation_of_tb_and_other_opportu		73		hrio clinical_officer	regular_ccc_departmental_clinical_meetin regular_multi_disciplinary_team__mdt__me	lost_to_follow_up																1426	46.54073	delayed	Male	Married	Secondary	informal employment	Dependent	Outpatient	TDF_3TC_EFV	TDF_3TC_EFV	Stage 1	259	<500
klf	female	single_never_married	secondary_school	informal_employment_e_g__jua_kali__house	semi_independent__sometimes_needs_to_be_	outpatient_department	tdf_3tc_efv		yes	other_relative	1	611	3	no_documentation_of_tb_and_other_opportu		38	166	clinical_officer	regular_ccc_departmental_clinical_meetin	lost_to_follow_up																1580	41.00479	delayed	Female	Single	Secondary	informal employment	Semi independent	Outpatient	TDF_3TC_EFV	TDF_3TC_EFV	Stage 3	611	>=500
klf	male	married	secondary_school	formal_employment	independent__does_not_depend_on_any_one_	vct	tdf_3tc_efv		yes	spouse	2	428	1	no_documentation_of_tb_and_other_opportu		54	150	clinical_officer	regular_ccc_departmental_clinical_meetin	active_on_art	active_on_art	due_but_not_done	died													189	41.50856	delayed	Male	Married	Secondary	Formal employment	independent	VCT	TDF_3TC_EFV	TDF_3TC_EFV	Stage 1	428	<500
klf	male	separated	secondary_school	formal_employment	independent__does_not_depend_on_any_one_	vct	tdf_3tc_efv		no		2	453	1	no_documentation_of_tb_and_other_opportu		61	174	clinical_officer	regular_ccc_departmental_clinical_meetin	active_on_art	active_on_art	due_but_not_done	active_on_art	due_but_not_done	active_on_art	due_but_not_done	active_on_art	ldl	active_on_art	due_but_not_done	active_on_art	ldl	active_on_art	ldl		15	34.81177	delayed	Male	Divorced/Separated	Secondary	Formal employment	independent	VCT	TDF_3TC_EFV	TDF_3TC_EFV	Stage 1	453	<500
klf	female	single_never_married	tertiary_e_g__college__university	formal_employment	independent__does_not_depend_on_any_one_	vct	tdf_3tc_efv		no		2	8	3	no_documentation_of_tb_and_other_opportu		45	163	clinical_officer	regular_ccc_departmental_clinical_meetin	lost_to_follow_up																14	32.48186	delayed	Female	Single	Tertiary	Formal employment	independent	VCT	TDF_3TC_EFV	TDF_3TC_EFV	Stage 3	8	<500
klf	female	married	secondary_school	formal_employment	independent__does_not_depend_on_any_one_	outpatient_department	others	TDF/3TC/DTG	yes	spouse	2	496	2	no_documentation_of_tb_and_other_opportu		89	170	clinical_officer	regular_ccc_departmental_clinical_meetin	active_on_art	active_on_art	due_but_not_done	active_on_art	_1000_copies_ml__number_of_copies_writte	active_on_art	due_but_not_done	active_on_art	due_but_not_done	active_on_art	_1000_copies_ml__number_of_copies_writte	active_on_art	due_but_not_done	active_on_art	due_but_not_done		19	54.98973	delayed	Female	Married	Secondary	Formal employment	independent	Outpatient	TDF/3TC/DTG	Others	Stage 2	496	<500
klf	male	married	secondary_school	informal_employment_e_g__jua_kali__house	semi_independent__sometimes_needs_to_be_	vct	tdf_3tc_efv		no		2	28	2	no_documentation_of_tb_and_other_opportu		57		hrio	regular_ccc_departmental_clinical_meetin	lost_to_follow_up																370	52.19439	delayed	Male	Married	Secondary	informal employment	Semi independent	VCT	TDF_3TC_EFV	TDF_3TC_EFV	Stage 2	28	<500
klf	female	single_never_married	primary_school_class_8	informal_employment_e_g__jua_kali__house	independent__does_not_depend_on_any_one_	vct	tdf_3tc_efv		yes	other_relative	2		1	no_documentation_of_tb_and_other_opportu		76	173	clinical_officer	regular_ccc_departmental_clinical_meetin	active_on_art	active_on_art	ldl	active_on_art	not_due	active_on_art	ldl	active_on_art	not_due	active_on_art	not_due	active_on_art	not_due	active_on_art	ldl		5	35.04996	delayed	Female	Single	Primary	informal employment	independent	VCT	TDF_3TC_EFV	TDF_3TC_EFV	Stage 1		Missing
klf	female	single_never_married	secondary_school	formal_employment	independent__does_not_depend_on_any_one_	vct	azt_3tc_nvp		no		2	320	1	no_documentation_of_tb_and_other_opportu		58	152	clinical_officer	regular_ccc_departmental_clinical_meetin	active_on_art	active_on_art	due_but_not_done	active_on_art	not_due	active_on_art	_1000_copies_ml__number_of_copies_writte_1	active_on_art	_1000_copies_ml__number_of_copies_writte	active_on_art	_1000_copies_ml__number_of_copies_writte	active_on_art	due_but_not_done	active_on_art	_1000_copies_ml__number_of_copies_writte_1		53	30.51882	delayed	Female	Single	Secondary	Formal employment	independent	VCT	AZT/3TC/NVP	AZT/3TC/NVP	Stage 1	320	<500
klf	female	separated	secondary_school	formal_employment	independent__does_not_depend_on_any_one_	vct	tdf_3tc_efv		yes	other_sexual_partner	2	172	1	no_documentation_of_tb_and_other_opportu		55	170	clinical_officer	regular_ccc_departmental_clinical_meetin	active_on_art	active_on_art	due_but_not_done	active_on_art	due_but_not_done	active_on_art	ldl	active_on_art	not_due	active_on_art	not_due	active_on_art	not_due	active_on_art	not_due		12	34.86105	test & treat	Female	Divorced/Separated	Secondary	Formal employment	independent	VCT	TDF_3TC_EFV	TDF_3TC_EFV	Stage 1	172	<500
klf	female	married	secondary_school	informal_employment_e_g__jua_kali__house	independent__does_not_depend_on_any_one_	vct	tdf_3tc_efv		yes	spouse	3_or_more		1	no_documentation_of_tb_and_other_opportu		66	165	hrio clinical_officer	regular_ccc_departmental_clinical_meetin regular_multi_disciplinary_team__mdt__me	active_on_art	active_on_art	ldl	active_on_art	not_due	active_on_art	not_due	active_on_art	ldl	active_on_art	not_due	active_on_art	ldl	active_on_art	due_but_not_done		12	41.6783	test & treat	Female	Married	Secondary	informal employment	independent	VCT	TDF_3TC_EFV	TDF_3TC_EFV	Stage 1		Missing
klf	male	divorced	tertiary_e_g__college__university	not_on_any_form_of_employment	semi_independent__sometimes_needs_to_be_	tb_clinic	tdf_3tc_efv		no		3_or_more	283	1	yes	tb_pulmonary_or_extra_pulmonary	66	168	nurse hrio clinical_officer	regular_ccc_departmental_clinical_meetin regular_multi_disciplinary_team__mdt__me	active_on_art	active_on_art	ldl	active_on_art	not_due	active_on_art	_1000_copies_ml__number_of_copies_writte_1	active_on_art	ldl	active_on_art	due_but_not_done	lost_to_follow_up					25	47.17865	test & treat	Male	Divorced/Separated	Tertiary	Not employed	Semi independent	TB clinic	TDF_3TC_EFV	TDF_3TC_EFV	Stage 1	283	<500
klf	female	married	secondary_school	informal_employment_e_g__jua_kali__house	independent__does_not_depend_on_any_one_	pmtct_anc_pnc	tdf_3tc_efv		no		2		1	no_documentation_of_tb_and_other_opportu		70	159	nurse	regular_ccc_departmental_clinical_meetin regular_multi_disciplinary_team__mdt__me	active_on_art	active_on_art	due_but_not_done	active_on_art	ldl	active_on_art	not_due	active_on_art	ldl	active_on_art	not_due	active_on_art	ldl	active_on_art	not_due		-730	35.5373	test & treat	Female	Married	Secondary	informal employment	independent	PMTCT ANC	TDF_3TC_EFV	TDF_3TC_EFV	Stage 1		Missing
klf	male	separated	secondary_school	not_on_any_form_of_employment	dependent__always_relies_on_family__rela	vct	tdf_3tc_efv		no		2		1	no_documentation_of_tb_and_other_opportu		83		clinical_officer	regular_ccc_departmental_clinical_meetin	active_on_art	active_on_art	_1000_copies_ml__number_of_copies_writte	active_on_art	not_due	active_on_art	not_due	active_on_art	ldl	active_on_art	not_due	active_on_art	due_but_not_done	active_on_art	ldl		8	51.70705	test & treat	Male	Divorced/Separated	Secondary	Not employed	Dependent	VCT	TDF_3TC_EFV	TDF_3TC_EFV	Stage 1		Missing
klf	female	married	tertiary_e_g__college__university	formal_employment	independent__does_not_depend_on_any_one_	vct	tdf_3tc_efv		yes	other_sexual_partner	2		1	no_documentation_of_tb_and_other_opportu		56		hrio clinical_officer	regular_ccc_departmental_clinical_meetin regular_multi_disciplinary_team__mdt__me	active_on_art	active_on_art	due_but_not_done	active_on_art	ldl	active_on_art	due_but_not_done	active_on_art	due_but_not_done	active_on_art	due_but_not_done	active_on_art	due_but_not_done	active_on_art	ldl		3	42.54073	test & treat	Female	Married	Tertiary	Formal employment	independent	VCT	TDF_3TC_EFV	TDF_3TC_EFV	Stage 1		Missing
klf	male	divorced	secondary_school	formal_employment	independent__does_not_depend_on_any_one_	outpatient_department	tdf_3tc_efv		yes	spouse	2		1	no		44	170	clinical_officer	regular_ccc_departmental_clinical_meetin	active_on_art	active_on_art	_1000_copies_ml__number_of_copies_writte_1	active_on_art	_1000_copies_ml__number_of_copies_writte_1	active_on_art	not_due	active_on_art	_1000_copies_ml__number_of_copies_writte	died		died					2	40.53662	test & treat	Male	Divorced/Separated	Secondary	Formal employment	independent	Outpatient	TDF_3TC_EFV	TDF_3TC_EFV	Stage 1		Missing
klf	male	divorced	secondary_school	self_employment_business_person	independent__does_not_depend_on_any_one_	outpatient_department	tdf_3tc_efv		no		2		1	no_documentation_of_tb_and_other_opportu		50	163	hrio clinical_officer	regular_ccc_departmental_clinical_meetin regular_multi_disciplinary_team__mdt__me	active_on_art	active_on_art	_1000_copies_ml__number_of_copies_writte	active_on_art	not_due	active_on_art	not_due	active_on_art	due_but_not_done	active_on_art	_1000_copies_ml__number_of_copies_writte_1	lost_to_follow_up					9	48.68994	test & treat	Male	Divorced/Separated	Secondary	self employment	independent	Outpatient	TDF_3TC_EFV	TDF_3TC_EFV	Stage 1		Missing
klf	female	married	tertiary_e_g__college__university	formal_employment	independent__does_not_depend_on_any_one_	vct	tdf_3tc_efv		yes	other_sexual_partner	2	250	1	no		50	167	clinical_officer	regular_ccc_departmental_clinical_meetin	active_on_art	active_on_art	_1000_copies_ml__number_of_copies_writte	active_on_art	not_due	active_on_art	due_but_not_done	active_on_art	ldl	active_on_art	not_due	active_on_art	due_but_not_done	active_on_art	ldl		13	35.56194	test & treat	Female	Married	Tertiary	Formal employment	independent	VCT	TDF_3TC_EFV	TDF_3TC_EFV	Stage 1	250	<500
klf	female	married	secondary_school	formal_employment	independent__does_not_depend_on_any_one_	pmtct_anc_pnc	tdf_3tc_efv		yes	spouse	3_or_more		1	no		54		clinical_officer	regular_ccc_departmental_clinical_meetin	active_on_art	active_on_art	due_but_not_done	active_on_art	due_but_not_done	active_on_art	ldl	active_on_art	due_but_not_done	active_on_art	due_but_not_done	active_on_art	due_but_not_done	active_on_art	ldl		30	35.17043	test & treat	Female	Married	Secondary	Formal employment	independent	PMTCT ANC	TDF_3TC_EFV	TDF_3TC_EFV	Stage 1		Missing
klf	female	separated	secondary_school	informal_employment_e_g__jua_kali__house	semi_independent__sometimes_needs_to_be_	outpatient_department	tdf_3tc_efv		no		3_or_more		2	no_documentation_of_tb_and_other_opportu		49	154	clinical_officer hrio	regular_ccc_departmental_clinical_meetin regular_multi_disciplinary_team__mdt__me	active_on_art	active_on_art	ldl	active_on_art	not_due	active_on_art	due_but_not_done	active_on_art	ldl	active_on_art	not_due	active_on_art	not_due	active_on_art	ldl		13	45.54141	test & treat	Female	Divorced/Separated	Secondary	informal employment	Semi independent	Outpatient	TDF_3TC_EFV	TDF_3TC_EFV	Stage 2		Missing
klf	female	married	secondary_school	informal_employment_e_g__jua_kali__house	independent__does_not_depend_on_any_one_	outpatient_department	others	TDF/3TC/NVP	yes	spouse	3_or_more		1	no		39	153	clinical_officer	regular_ccc_departmental_clinical_meetin	active_on_art	active_on_art	_1000_copies_ml__number_of_copies_writte_1	active_on_art	_1000_copies_ml__number_of_copies_writte	active_on_art	not_due	active_on_art	due_but_not_done	active_on_art	ldl	active_on_art	not_due	active_on_art	due_but_not_done		2	50.48323	test & treat	Female	Married	Secondary	informal employment	independent	Outpatient	TDF/3TC/NVP	TDF/3TC/NVP	Stage 1		Missing
klf	male	single_never_married	primary_school_class_8	informal_employment_e_g__jua_kali__house	independent__does_not_depend_on_any_one_	vct	tdf_3tc_efv		no		1		1	no_documentation_of_tb_and_other_opportu		79	175	nurse clinical_officer	regular_ccc_departmental_clinical_meetin	active_on_art	active_on_art	ldl	active_on_art	not_due	active_on_art	not_due	active_on_art	ldl	active_on_art	not_due	active_on_art	not_due	active_on_art	ldl		2	38.03696	test & treat	Male	Single	Primary	informal employment	independent	VCT	TDF_3TC_EFV	TDF_3TC_EFV	Stage 1		Missing
klf	male	married	tertiary_e_g__college__university	formal_employment	independent__does_not_depend_on_any_one_	outpatient_department	tdf_3tc_efv		no		2		1	no_documentation_of_tb_and_other_opportu		63	167	clinical_officer	regular_ccc_departmental_clinical_meetin regular_multi_disciplinary_team__mdt__me	active_on_art	active_on_art	due_but_not_done	active_on_art	ldl	active_on_art	not_due	active_on_art	not_due	active_on_art	not_due	active_on_art	ldl	transfer_out			63	36.9911	test & treat	Male	Married	Tertiary	Formal employment	independent	Outpatient	TDF_3TC_EFV	TDF_3TC_EFV	Stage 1		Missing
klf	male	married	secondary_school	formal_employment	independent__does_not_depend_on_any_one_	outpatient_department	tdf_3tc_efv		yes	spouse	2		1	no		75	178	clinical_officer	regular_ccc_departmental_clinical_meetin	active_on_art	active_on_art	due_but_not_done	active_on_art	ldl	active_on_art	not_due	active_on_art	due_but_not_done	active_on_art	ldl	active_on_art	due_but_not_done	active_on_art	due_but_not_done		16	33.53867	test & treat	Male	Married	Secondary	Formal employment	independent	Outpatient	TDF_3TC_EFV	TDF_3TC_EFV	Stage 1		Missing
klf	female	married	primary_school_class_8	informal_employment_e_g__jua_kali__house	semi_independent__sometimes_needs_to_be_	pmtct_anc_pnc	tdf_3tc_efv		no		2		1	no		68	164	clinical_officer	regular_ccc_departmental_clinical_meetin	active_on_art	active_on_art	due_but_not_done	active_on_art	due_but_not_done	active_on_art	ldl	active_on_art	due_but_not_done	active_on_art	due_but_not_done	active_on_art	due_but_not_done	active_on_art	ldl		0	32.23819	test & treat	Female	Married	Primary	informal employment	Semi independent	PMTCT ANC	TDF_3TC_EFV	TDF_3TC_EFV	Stage 1		Missing
klf	female	separated	secondary_school	informal_employment_e_g__jua_kali__house	independent__does_not_depend_on_any_one_	outpatient_department	tdf_3tc_efv		yes	spouse	2		1	no_documentation_of_tb_and_other_opportu		52	173	clinical_officer	regular_ccc_departmental_clinical_meetin regular_multi_disciplinary_team__mdt__me	active_on_art	active_on_art	due_but_not_done	active_on_art	_1000_copies_ml__number_of_copies_writte	active_on_art	due_but_not_done	active_on_art	_1000_copies_ml__number_of_copies_writte_1	active_on_art	_1000_copies_ml__number_of_copies_writte_1	active_on_art	_1000_copies_ml__number_of_copies_writte_1	active_on_art	ldl		17	33.53867	test & treat	Female	Divorced/Separated	Secondary	informal employment	independent	Outpatient	TDF_3TC_EFV	TDF_3TC_EFV	Stage 1		Missing
klf	female	separated	primary_school_class_8	informal_employment_e_g__jua_kali__house	independent__does_not_depend_on_any_one_	outpatient_department	others	TDF/3TC/NVP	yes	friend	2		2	no_documentation_of_tb_and_other_opportu				clinical_officer	regular_ccc_departmental_clinical_meetin	died																5	43.48255	test & treat	Female	Divorced/Separated	Primary	informal employment	independent	Outpatient	TDF/3TC/NVP	TDF/3TC/NVP	Stage 2		Missing
klf	female	married	primary_school_class_8	informal_employment_e_g__jua_kali__house	semi_independent__sometimes_needs_to_be_	pmtct_anc_pnc	tdf_3tc_efv		yes	spouse	2		1	no_documentation_of_tb_and_other_opportu				nurse	regular_ccc_departmental_clinical_meetin regular_multi_disciplinary_team__mdt__me	lost_to_follow_up																30	23.5373	test & treat	Female	Married	Primary	informal employment	Semi independent	PMTCT ANC	TDF_3TC_EFV	TDF_3TC_EFV	Stage 1		Missing
klf	male	married	secondary_school	informal_employment_e_g__jua_kali__house	semi_independent__sometimes_needs_to_be_	vct	tdf_3tc_efv		yes	other_sexual_partner	1		1	no_documentation_of_tb_and_other_opportu		55	175	hrio clinical_officer	regular_ccc_departmental_clinical_meetin regular_multi_disciplinary_team__mdt__me	lost_to_follow_up																0	40.53936	test & treat	Male	Married	Secondary	informal employment	Semi independent	VCT	TDF_3TC_EFV	TDF_3TC_EFV	Stage 1		Missing
klf	female	single_never_married	tertiary_e_g__college__university	formal_employment	independent__does_not_depend_on_any_one_	vct	tdf_3tc_efv		yes	friend	3_or_more		1	no_documentation_of_tb_and_other_opportu		56	169	clinical_officer	regular_ccc_departmental_clinical_meetin regular_multi_disciplinary_team__mdt__me	active_on_art	active_on_art	ldl	active_on_art	not_due	active_on_art	not_due	active_on_art	ldl	active_on_art	not_due	active_on_art	due_but_not_done	active_on_art	ldl		2	42.54073	test & treat	Female	Single	Tertiary	Formal employment	independent	VCT	TDF_3TC_EFV	TDF_3TC_EFV	Stage 1		Missing
klf	female	married	secondary_school	self_employment_business_person	independent__does_not_depend_on_any_one_	vct	tdf_3tc_efv		yes	spouse	3_or_more		1	no		55	175	clinical_officer	regular_ccc_departmental_clinical_meetin regular_multi_disciplinary_team__mdt__me	active_on_art	active_on_art	ldl	active_on_art	not_due	active_on_art	ldl	active_on_art	due_but_not_done	active_on_art	not_due	active_on_art	not_due	active_on_art	ldl		2	26.3436	test & treat	Female	Married	Secondary	self employment	independent	VCT	TDF_3TC_EFV	TDF_3TC_EFV	Stage 1		Missing
klf	female	single_never_married	tertiary_e_g__college__university	formal_employment	independent__does_not_depend_on_any_one_	vct	tdf_3tc_efv		no		3_or_more		1	no		48	158	clinical_officer	regular_ccc_departmental_clinical_meetin regular_multi_disciplinary_team__mdt__me	active_on_art	active_on_art	due_but_not_done	active_on_art	due_but_not_done	active_on_art	due_but_not_done	active_on_art	ldl	active_on_art	due_but_not_done	active_on_art	ldl	active_on_art	not_due		173	27.82204	test & treat	Female	Single	Tertiary	Formal employment	independent	VCT	TDF_3TC_EFV	TDF_3TC_EFV	Stage 1		Missing
klf	female	single_never_married	tertiary_e_g__college__university	formal_employment	independent__does_not_depend_on_any_one_	vct	tdf_3tc_efv		no		3_or_more		1	no_documentation_of_tb_and_other_opportu		62	168	hrio	regular_ccc_departmental_clinical_meetin regular_multi_disciplinary_team__mdt__me	active_on_art	active_on_art	ldl	active_on_art	not_due	active_on_art	due_but_not_done	active_on_art	ldl	active_on_art	not_due	active_on_art	due_but_not_done	active_on_art	ldl		35	30.91307	test & treat	Female	Single	Tertiary	Formal employment	independent	VCT	TDF_3TC_EFV	TDF_3TC_EFV	Stage 1		Missing
klf	male	married	secondary_school	self_employment_business_person	independent__does_not_depend_on_any_one_	vct	tdf_3tc_efv		no		2		1	no_documentation_of_tb_and_other_opportu		117	172	hrio clinical_officer	regular_ccc_departmental_clinical_meetin	active_on_art	active_on_art	ldl	active_on_art	not_due	lost_to_follow_up											9	55.54004	test & treat	Male	Married	Secondary	self employment	independent	VCT	TDF_3TC_EFV	TDF_3TC_EFV	Stage 1		Missing
klf	female	widowed	secondary_school	not_on_any_form_of_employment	semi_independent__sometimes_needs_to_be_	vct	others	TDF/3TC/NVP	yes	other_relative	3_or_more		1	no_documentation_of_tb_and_other_opportu		30	146	clinical_officer	regular_ccc_departmental_clinical_meetin regular_multi_disciplinary_team__mdt__me	active_on_art	active_on_art	_1000_copies_ml__number_of_copies_writte	active_on_art	not_due	active_on_art	not_due	active_on_art	ldl	active_on_art	not_due	active_on_art	not_due	active_on_art	ldl		9	54.54073	test & treat	Female	Widowed	Secondary	Not employed	Semi independent	VCT	TDF/3TC/NVP	TDF/3TC/NVP	Stage 1		Missing
klf	male	single_never_married	secondary_school	informal_employment_e_g__jua_kali__house	semi_independent__sometimes_needs_to_be_	outpatient_department	tdf_3tc_efv		yes	spouse	2		3	no_documentation_of_tb_and_other_opportu				clinical_officer	regular_ccc_departmental_clinical_meetin	died																3	48.53936	test & treat	Male	Single	Secondary	informal employment	Semi independent	Outpatient	TDF_3TC_EFV	TDF_3TC_EFV	Stage 3		Missing
klf	female	married	primary_school_class_8	informal_employment_e_g__jua_kali__house	independent__does_not_depend_on_any_one_	pmtct_anc_pnc	tdf_3tc_efv		yes	other_sexual_partner	3_or_more		1	no		46	158	nurse	regular_ccc_departmental_clinical_meetin	active_on_art	active_on_art	due_but_not_done	active_on_art	due_but_not_done	active_on_art	not_due	active_on_art	due_but_not_done	active_on_art	ldl	active_on_art	not_due	active_on_art	not_due		1	33.53867	test & treat	Female	Married	Primary	informal employment	independent	PMTCT ANC	TDF_3TC_EFV	TDF_3TC_EFV	Stage 1		Missing
klf	female	single_never_married	secondary_school	not_on_any_form_of_employment	dependent__always_relies_on_family__rela	outpatient_department	tdf_3tc_efv		yes	other_relative	2	596	1	no_documentation_of_tb_and_other_opportu		70	160	clinical_officer	regular_ccc_departmental_clinical_meetin regular_multi_disciplinary_team__mdt__me	active_on_art	active_on_art	ldl	active_on_art	not_due	active_on_art	due_but_not_done	active_on_art	ldl	active_on_art	not_due	active_on_art	not_due	active_on_art	ldl		538	24.95825	delayed	Female	Single	Secondary	Not employed	Dependent	Outpatient	TDF_3TC_EFV	TDF_3TC_EFV	Stage 1	596	>=500
klf	male	single_never_married	secondary_school	informal_employment_e_g__jua_kali__house	semi_independent__sometimes_needs_to_be_	inpatient__adult	tdf_3tc_efv		no		2		1	no_documentation_of_tb_and_other_opportu				clinical_officer	regular_ccc_departmental_clinical_meetin	active_on_art	active_on_art	ldl	active_on_art	not_due	lost_to_follow_up											10	24.53114	test & treat	Male	Single	Secondary	informal employment	Semi independent	Inpatient adults	TDF_3TC_EFV	TDF_3TC_EFV	Stage 1		Missing
klf	female	married	secondary_school	not_on_any_form_of_employment	semi_independent__sometimes_needs_to_be_	vct	tdf_3tc_efv		yes	other_relative	3_or_more	0	2	no		60	163	nurse counsellor clinical_officer hrio pharm_tech	regular_quality_work_improvement_team_me regular_facility_staff_meetings regular_ccc_departmental_clinical_meetin regular_multi_disciplinary_team__mdt__me	active_on_art	active_on_art	_1000_copies_ml__number_of_copies_writte	active_on_art	not_due	active_on_art	due_but_not_done	active_on_art	not_due	active_on_art	not_due	active_on_art	not_due	active_on_art	ldl		53	47.48528	delayed	Female	Married	Secondary	Not employed	Semi independent	VCT	TDF_3TC_EFV	TDF_3TC_EFV	Stage 2	0	<500
klf	female	married	secondary_school	not_on_any_form_of_employment	dependent__always_relies_on_family__rela	transfer_in	tdf_3tc_efv		yes	spouse	2		1	no		44		clinical_officer	regular_ccc_departmental_clinical_meetin	lost_to_follow_up																4	22.48323	delayed	Female	Married	Secondary	Not employed	Dependent	Transfer in	TDF_3TC_EFV	TDF_3TC_EFV	Stage 1		Missing
klf	female	married	tertiary_e_g__college__university	self_employment_business_person	independent__does_not_depend_on_any_one_	vct	azt_3tc_nvp		yes	spouse	2		2	no		44	150	hrio counsellor peer_educator clinical_officer nurse pharm_tech	regular_quality_work_improvement_team_me regular_ccc_departmental_clinical_meetin regular_multi_disciplinary_team__mdt__me	active_on_art	lost_to_follow_up															0	32.48734	delayed	Female	Married	Tertiary	self employment	independent	VCT	AZT/3TC/NVP	AZT/3TC/NVP	Stage 2		Missing
klf	male	single_never_married	secondary_school	not_on_any_form_of_employment	dependent__always_relies_on_family__rela	vct	tdf_3tc_efv		information_not_available		information_not_available	0	1	no_documentation_of_tb_and_other_opportu		47	169	community_health_volunteer counsellor peer_educator clinical_officer pharm_tech nurse	regular_quality_work_improvement_team_me regular_facility_staff_meetings regular_ccc_departmental_clinical_meetin regular_multi_disciplinary_team__mdt__me	active_on_art	active_on_art	due_but_not_done	active_on_art	not_due	active_on_art	due_but_not_done	active_on_art	not_due	active_on_art	not_due	active_on_art	not_due	active_on_art	due_but_not_done		0	24.51472	delayed	Male	Single	Secondary	Not employed	Dependent	VCT	TDF_3TC_EFV	TDF_3TC_EFV	Stage 1	0	<500
klf	male	separated	secondary_school	self_employment_business_person	semi_independent__sometimes_needs_to_be_	vct	tdf_3tc_efv		information_not_available		information_not_available		1	no		63		counsellor pharm_tech hrio clinical_officer community_health_volunteer nurse	regular_quality_work_improvement_team_me regular_facility_staff_meetings regular_ccc_departmental_clinical_meetin regular_multi_disciplinary_team__mdt__me	active_on_art	active_on_art	due_but_not_done	active_on_art	due_but_not_done	active_on_art	due_but_not_done	active_on_art	not_due	active_on_art	not_due	active_on_art	not_due	active_on_art	due_but_not_done		0	43.49076	delayed	Male	Divorced/Separated	Secondary	self employment	Semi independent	VCT	TDF_3TC_EFV	TDF_3TC_EFV	Stage 1		Missing
kw	female	widowed	primary_school_not_completed	not_on_any_form_of_employment	dependent__always_relies_on_family__rela	vct	tdf_3tc_efv		yes	parent	2	285	1	no		64	159	clinical_officer nurse hrio	regular_ccc_departmental_clinical_meetin	active_on_art	active_on_art	due_but_not_done	active_on_art	due_but_not_done	active_on_art	_1000_copies_ml__number_of_copies_writte	active_on_art	not_due	active_on_art	not_due	active_on_art	not_due	active_on_art	due_but_not_done		3565	38.48323	delayed	Female	Widowed	Primary	Not employed	Dependent	VCT	TDF_3TC_EFV	TDF_3TC_EFV	Stage 1	285	<500
kw	male	divorced	secondary_school	informal_employment_e_g__jua_kali__house	semi_independent__sometimes_needs_to_be_	vct	tdf_3tc_efv		yes	spouse	3_or_more		1	no		54	165	nurse clinical_officer counsellor pharm_tech	regular_facility_staff_meetings regular_ccc_departmental_clinical_meetin	active_on_art	active_on_art	due_but_not_done	active_on_art	due_but_not_done	active_on_art	ldl	active_on_art	not_due	active_on_art	not_due	active_on_art	not_due	active_on_art	ldl		12	50.5243	delayed	Male	Divorced/Separated	Secondary	informal employment	Semi independent	VCT	TDF_3TC_EFV	TDF_3TC_EFV	Stage 1		Missing
kw	female	married	primary_school_class_8	not_on_any_form_of_employment	dependent__always_relies_on_family__rela	vct	tdf_3tc_efv		yes	sibling	information_not_available		1	no		51	163	counsellor nurse clinical_officer pharm_tech	regular_facility_staff_meetings regular_ccc_departmental_clinical_meetin	active_on_art	active_on_art	due_but_not_done	active_on_art	due_but_not_done	active_on_art	ldl	active_on_art	not_due	active_on_art	not_due	active_on_art	not_due	active_on_art	ldl		0	57.48665	delayed	Female	Married	Primary	Not employed	Dependent	VCT	TDF_3TC_EFV	TDF_3TC_EFV	Stage 1		Missing
kw	female	divorced				transfer_in	azt_3tc_efv		no		information_not_available	417	3	no		39	163	clinical_officer counsellor nurse pharm_tech	regular_facility_staff_meetings	active_on_art	lost_to_follow_up															1966	43.48255	delayed	Female	Divorced/Separated	Tertiary	self employment	independent	Transfer in	AZT_3TC_EFV	Others	Stage 3	417	<500
kw	male	married	secondary_school	not_on_any_form_of_employment	dependent__always_relies_on_family__rela	vct	tdf_3tc_efv		yes	spouse	information_not_available		3	no_documentation_of_tb_and_other_opportu		70	170	counsellor nurse hrio clinical_officer pharm_tech	regular_facility_staff_meetings regular_ccc_departmental_clinical_meetin	active_on_art	active_on_art	due_but_not_done	active_on_art	due_but_not_done	active_on_art	ldl	active_on_art	not_due	active_on_art	not_due	active_on_art	not_due	active_on_art	ldl		1216	70.49145	delayed	Male	Married	Secondary	Not employed	Dependent	VCT	TDF_3TC_EFV	TDF_3TC_EFV	Stage 3		Missing
kw	female	married	primary_school_class_8	not_on_any_form_of_employment	semi_independent__sometimes_needs_to_be_	pmtct_anc_pnc	tdf_3tc_efv		yes	friend	information_not_available		1	no		47	110	nurse pharm_tech counsellor clinical_officer hrio	regular_facility_staff_meetings regular_ccc_departmental_clinical_meetin	transfer_out																11	41.48665	delayed	Female	Married	Primary	Not employed	Semi independent	PMTCT ANC	TDF_3TC_EFV	TDF_3TC_EFV	Stage 1		Missing
kw	male	single_never_married	tertiary_e_g__college__university	formal_employment	independent__does_not_depend_on_any_one_	vct	tdf_3tc_efv		yes	sibling	3_or_more		1	no		73	174	clinical_officer counsellor nurse pharm_tech hrio	regular_quality_work_improvement_team_me regular_facility_staff_meetings regular_ccc_departmental_clinical_meetin regular_multi_disciplinary_team__mdt__me	active_on_art	active_on_art	due_but_not_done	active_on_art	due_but_not_done	active_on_art	due_but_not_done	active_on_art	due_but_not_done	active_on_art	due_but_not_done	active_on_art	due_but_not_done	active_on_art	ldl		0	37.58795	test & treat	Male	Single	Tertiary	Formal employment	independent	VCT	TDF_3TC_EFV	TDF_3TC_EFV	Stage 1		Missing
kw	female	single_never_married	tertiary_e_g__college__university	self_employment_business_person	independent__does_not_depend_on_any_one_	outpatient_department	tdf_3tc_efv		yes	friend	3_or_more		2	no		84	162	counsellor pharm_tech lab_tech hrio medical_officer	regular_quality_work_improvement_team_me regular_facility_staff_meetings regular_ccc_departmental_clinical_meetin regular_multi_disciplinary_team__mdt__me	active_on_art	active_on_art	due_but_not_done	active_on_art	due_but_not_done	active_on_art	_1000_copies_ml__number_of_copies_writte	active_on_art	not_due	active_on_art	not_due	active_on_art	not_due	active_on_art	ldl		0	45.9384	test & treat	Female	Single	Tertiary	self employment	independent	Outpatient	TDF_3TC_EFV	TDF_3TC_EFV	Stage 2		Missing
kw	male	married	secondary_school	self_employment_business_person	independent__does_not_depend_on_any_one_	vct	tdf_3tc_efv		yes	spouse	3_or_more		1	no		53	152	pharm_tech medical_officer nurse counsellor	regular_quality_work_improvement_team_me regular_facility_staff_meetings regular_ccc_departmental_clinical_meetin regular_multi_disciplinary_team__mdt__me	active_on_art	active_on_art	_1000_copies_ml__number_of_copies_writte	active_on_art	not_due	active_on_art	ldl	active_on_art	not_due	active_on_art	not_due	active_on_art	not_due	active_on_art	ldl		0	44.4846	test & treat	Male	Married	Secondary	self employment	independent	VCT	TDF_3TC_EFV	TDF_3TC_EFV	Stage 1		Missing
kw	female	married	primary_school_class_8	informal_employment_e_g__jua_kali__house	semi_independent__sometimes_needs_to_be_	vct	tdf_3tc_efv		yes	sibling	3_or_more		1	no		51	162	medical_officer nurse hrio pharm_tech	regular_quality_work_improvement_team_me regular_facility_staff_meetings regular_ccc_departmental_clinical_meetin regular_multi_disciplinary_team__mdt__me	active_on_art	active_on_art	_1000_copies_ml__number_of_copies_writte	active_on_art	not_due	active_on_art	_1000_copies_ml__number_of_copies_writte	active_on_art	not_due	active_on_art	not_due	active_on_art	not_due	active_on_art	ldl		0	40.4846	test & treat	Female	Married	Primary	informal employment	Semi independent	VCT	TDF_3TC_EFV	TDF_3TC_EFV	Stage 1		Missing
kw	female	divorced	secondary_school			vct	abc_3tc_efv		information_not_available		3_or_more		1	no		54	180	nurse clinical_officer pharm_tech counsellor	regular_quality_work_improvement_team_me regular_facility_staff_meetings regular_ccc_departmental_clinical_meetin regular_multi_disciplinary_team__mdt__me	died																4	48.47365	test & treat	Female	Divorced/Separated	Secondary	self employment	independent	VCT	ABC_3TC_EFV	Others	Stage 1		Missing
kw	female	widowed	no_school_at_all	not_on_any_form_of_employment	dependent__always_relies_on_family__rela	vct	tdf_3tc_efv		yes	others	1		3	no_documentation_of_tb_and_other_opportu		61	170	nurse clinical_officer	regular_quality_work_improvement_team_me regular_facility_staff_meetings regular_ccc_departmental_clinical_meetin regular_multi_disciplinary_team__mdt__me	active_on_art	active_on_art	due_but_not_done	lost_to_follow_up													0	62.48323	test & treat	Female	Widowed	No school	Not employed	Dependent	VCT	TDF_3TC_EFV	TDF_3TC_EFV	Stage 3		Missing
kw	female	divorced	primary_school_not_completed	not_on_any_form_of_employment	dependent__always_relies_on_family__rela	vct	tdf_3tc_efv		yes	spouse	3_or_more	998	1	no		80	152	clinical_officer	regular_multi_disciplinary_team__mdt__me	active_on_art	active_on_art	_1000_copies_ml__number_of_copies_writte_1	active_on_art	ldl	active_on_art	ldl	active_on_art	ldl	active_on_art	ldl	active_on_art	ldl	active_on_art	ldl		2710	58.48323	delayed	Female	Divorced/Separated	Primary	Not employed	Dependent	VCT	TDF_3TC_EFV	TDF_3TC_EFV	Stage 1	998	>=500
kw	female	widowed	primary_school_not_completed	not_on_any_form_of_employment	semi_independent__sometimes_needs_to_be_	vct	tdf_3tc_efv		yes	sibling	3_or_more	485	1	no		58	147	clinical_officer	regular_multi_disciplinary_team__mdt__me	active_on_art	active_on_art	ldl	active_on_art	ldl	active_on_art	ldl	active_on_art	ldl	active_on_art	ldl	active_on_art	ldl	active_on_art	ldl		2522	47.48255	delayed	Female	Widowed	Primary	Not employed	Semi independent	VCT	TDF_3TC_EFV	TDF_3TC_EFV	Stage 1	485	<500
kw	female	married	secondary_school	formal_employment	independent__does_not_depend_on_any_one_	pmtct_anc_pnc	tdf_3tc_efv		yes	spouse	3_or_more	568	1	no		77	158	clinical_officer	regular_multi_disciplinary_team__mdt__me	active_on_art	active_on_art	ldl	active_on_art	ldl	active_on_art	ldl	active_on_art	ldl	active_on_art	ldl	active_on_art	ldl	active_on_art	ldl		366	35.34018	delayed	Female	Married	Secondary	Formal employment	independent	PMTCT ANC	TDF_3TC_EFV	TDF_3TC_EFV	Stage 1	568	>=500
kw	female	married	primary_school_class_8	informal_employment_e_g__jua_kali__house	semi_independent__sometimes_needs_to_be_	vct	tdf_3tc_efv		yes	spouse	3_or_more		1	no		57	155	peer_educator counsellor hrio clinical_officer community_health_volunteer	regular_multi_disciplinary_team__mdt__me	active_on_art	active_on_art	ldl	active_on_art	_1000_copies_ml__number_of_copies_writte_1	active_on_art	ldl	active_on_art	ldl	active_on_art	_1000_copies_ml__number_of_copies_writte_1	active_on_art	_1000_copies_ml__number_of_copies_writte_1	active_on_art	_1000_copies_ml__number_of_copies_writte_1		-10	31.48255	test & treat	Female	Married	Primary	informal employment	Semi independent	VCT	TDF_3TC_EFV	TDF_3TC_EFV	Stage 1		Missing
kw	male	married	secondary_school	informal_employment_e_g__jua_kali__house	semi_independent__sometimes_needs_to_be_	vct	tdf_3tc_efv		yes	sibling	3_or_more		1	no		95	176	counsellor community_health_volunteer peer_educator clinical_officer	regular_multi_disciplinary_team__mdt__me	active_on_art	active_on_art	ldl	active_on_art	ldl	active_on_art	ldl	active_on_art	ldl	active_on_art	ldl	active_on_art	ldl	active_on_art	ldl		0	65.48392	test & treat	Male	Married	Secondary	informal employment	Semi independent	VCT	TDF_3TC_EFV	TDF_3TC_EFV	Stage 1		Missing
kw	male	divorced	primary_school_not_completed	informal_employment_e_g__jua_kali__house	semi_independent__sometimes_needs_to_be_	vct	tdf_3tc_efv		yes	sibling	3_or_more	482	1	no		63	167	clinical_officer peer_educator community_health_volunteer counsellor	regular_multi_disciplinary_team__mdt__me	active_on_art	active_on_art	ldl	active_on_art	ldl	active_on_art	ldl	active_on_art	ldl	active_on_art	ldl	active_on_art	ldl	active_on_art	ldl		22	52.48186	test & treat	Male	Divorced/Separated	Primary	informal employment	Semi independent	VCT	TDF_3TC_EFV	TDF_3TC_EFV	Stage 1	482	<500
kw	female	married	primary_school_class_8	informal_employment_e_g__jua_kali__house	semi_independent__sometimes_needs_to_be_	pmtct_anc_pnc	tdf_3tc_efv		yes	spouse	3_or_more	564	1	no		47	146	peer_educator community_health_volunteer counsellor hrio clinical_officer	regular_multi_disciplinary_team__mdt__me	lost_to_follow_up																0	21.48392	test & treat	Female	Married	Primary	informal employment	Semi independent	PMTCT ANC	TDF_3TC_EFV	TDF_3TC_EFV	Stage 1	564	>=500
kw	female	married	primary_school_not_completed	informal_employment_e_g__jua_kali__house	semi_independent__sometimes_needs_to_be_	vct	tdf_3tc_efv		yes	spouse	3_or_more		1	no		41	150	counsellor clinical_officer community_health_volunteer hrio mentor_mother peer_educator	regular_multi_disciplinary_team__mdt__me	lost_to_follow_up																0	42.48323	test & treat	Female	Married	Primary	informal employment	Semi independent	VCT	TDF_3TC_EFV	TDF_3TC_EFV	Stage 1		Missing
kw	male	divorced	primary_school_class_8	informal_employment_e_g__jua_kali__house	independent__does_not_depend_on_any_one_	vct	tdf_3tc_efv		yes	sibling	3_or_more		1	no		56	171	community_health_volunteer peer_educator counsellor clinical_officer hrio	regular_multi_disciplinary_team__mdt__me	lost_to_follow_up																0	29.14168	test & treat	Male	Divorced/Separated	Primary	informal employment	independent	VCT	TDF_3TC_EFV	TDF_3TC_EFV	Stage 1		Missing
kw	female	married		not_on_any_form_of_employment		transfer_in	tdf_3tc_efv		yes	spouse	1		1	no		47	151	clinical_officer	regular_ccc_departmental_clinical_meetin	active_on_art	active_on_art	due_but_not_done	active_on_art	not_due	active_on_art	due_but_not_done	active_on_art	not_due	active_on_art	not_due	active_on_art	not_due	active_on_art	due_but_not_done		11	41.10883	delayed	Female	Married	Tertiary	Not employed	independent	Transfer in	TDF_3TC_EFV	TDF_3TC_EFV	Stage 1		Missing
kw	female	married	primary_school_class_8	self_employment_business_person	independent__does_not_depend_on_any_one_	outpatient_department	tdf_3tc_efv		information_not_available		information_not_available		1	no_documentation_of_tb_and_other_opportu		98	159	clinical_officer nurse	regular_facility_staff_meetings regular_multi_disciplinary_team__mdt__me	active_on_art	active_on_art	due_but_not_done	active_on_art	not_due	active_on_art	due_but_not_done	active_on_art	not_due	active_on_art	not_due	active_on_art	not_due	active_on_art	due_but_not_done		1868	46.51061	delayed	Female	Married	Primary	self employment	independent	Outpatient	TDF_3TC_EFV	TDF_3TC_EFV	Stage 1		Missing
kw	female	widowed	primary_school_not_completed	not_on_any_form_of_employment	independent__does_not_depend_on_any_one_	outpatient_department	tdf_3tc_efv		information_not_available		information_not_available	526	1	no_documentation_of_tb_and_other_opportu		71	159	nurse clinical_officer	regular_facility_staff_meetings regular_multi_disciplinary_team__mdt__me	active_on_art	active_on_art	due_but_not_done	active_on_art	not_due	active_on_art	due_but_not_done	active_on_art	not_due	active_on_art	not_due	active_on_art	not_due	active_on_art	due_but_not_done		1285	52.4846	delayed	Female	Widowed	Primary	Not employed	independent	Outpatient	TDF_3TC_EFV	TDF_3TC_EFV	Stage 1	526	>=500
kw	male	married	primary_school_class_8	not_on_any_form_of_employment	independent__does_not_depend_on_any_one_	outpatient_department	tdf_3tc_efv		information_not_available		information_not_available		1	no_documentation_of_tb_and_other_opportu		71	170	nurse clinical_officer	regular_facility_staff_meetings regular_multi_disciplinary_team__mdt__me	active_on_art	active_on_art	due_but_not_done	active_on_art	not_due	active_on_art	due_but_not_done	active_on_art	not_due	active_on_art	ldl	active_on_art	not_due	active_on_art	due_but_not_done		118	43.60575	delayed	Male	Married	Primary	Not employed	independent	Outpatient	TDF_3TC_EFV	TDF_3TC_EFV	Stage 1		Missing
kw	male	single_never_married	primary_school_not_completed	not_on_any_form_of_employment	dependent__always_relies_on_family__rela	outpatient_department	azt_3tc_nvp		yes	parent	information_not_available		1	no_documentation_of_tb_and_other_opportu		16		clinical_officer nurse	regular_facility_staff_meetings regular_multi_disciplinary_team__mdt__me	active_on_art	active_on_art	due_but_not_done	active_on_art	due_but_not_done	active_on_art	ldl	active_on_art	not_due	active_on_art	not_due	active_on_art	not_due	active_on_art	due_but_not_done		0	15.1896	test & treat	Male	Single	Primary	Not employed	Dependent	Outpatient	AZT/3TC/NVP	AZT/3TC/NVP	Stage 1		Missing
kw	female	married	primary_school_not_completed	not_on_any_form_of_employment	semi_independent__sometimes_needs_to_be_	outpatient_department	tdf_3tc_efv		information_not_available		information_not_available		1	no_documentation_of_tb_and_other_opportu		74	171	clinical_officer nurse	regular_facility_staff_meetings regular_multi_disciplinary_team__mdt__me	active_on_art	active_on_art	ldl	active_on_art	not_due	active_on_art	due_but_not_done	active_on_art	ldl	active_on_art	not_due	active_on_art	not_due	active_on_art	ldl		0	31.52361	test & treat	Female	Married	Primary	Not employed	Semi independent	Outpatient	TDF_3TC_EFV	TDF_3TC_EFV	Stage 1		Missing
kw	male	divorced				vct	tdf_3tc_efv		yes	other_relative	information_not_available		1	no		50	157	clinical_officer	regular_ccc_departmental_clinical_meetin	lost_to_follow_up																178	50.72964	delayed	Male	Divorced/Separated	Tertiary	self employment	independent	VCT	TDF_3TC_EFV	TDF_3TC_EFV	Stage 1		Missing
kw	female	divorced			dependent__always_relies_on_family__rela	vct	tdf_3tc_efv		yes	other_relative	2	334	1	no		51	166	clinical_officer		active_on_art	active_on_art	ldl	active_on_art	not_due	active_on_art	due_but_not_done	active_on_art	not_due	active_on_art	not_due	active_on_art	not_due	active_on_art	due_but_not_done		122	60.48186	delayed	Female	Divorced/Separated	Tertiary	self employment	Dependent	VCT	TDF_3TC_EFV	TDF_3TC_EFV	Stage 1	334	<500
kw	female	single_never_married				vct	azt_3tc_nvp		information_not_available		3_or_more		1	no		45	144	clinical_officer	regular_ccc_departmental_clinical_meetin	active_on_art	active_on_art	due_but_not_done	lost_to_follow_up													67	24.75565	delayed	Female	Single	Tertiary	self employment	independent	VCT	AZT/3TC/NVP	AZT/3TC/NVP	Stage 1		Missing
kw	female	divorced	primary_school_class_8	informal_employment_e_g__jua_kali__house	dependent__always_relies_on_family__rela	pmtct_anc_pnc	tdf_3tc_efv		yes	parent	information_not_available		1	no		64	159	nurse pharm_tech clinical_officer hrio counsellor	regular_ccc_departmental_clinical_meetin	active_on_art	transfer_out															112	38.48323	delayed	Female	Divorced/Separated	Primary	informal employment	Dependent	PMTCT ANC	TDF_3TC_EFV	TDF_3TC_EFV	Stage 1		Missing
kw	female	married				pmtct_anc_pnc	tdf_3tc_efv		yes	spouse	1		1	no		56	150	clinical_officer	regular_ccc_departmental_clinical_meetin	active_on_art	active_on_art	due_but_not_done	lost_to_follow_up													32	37.43737	delayed	Female	Married	Tertiary	self employment	independent	PMTCT ANC	TDF_3TC_EFV	TDF_3TC_EFV	Stage 1		Missing
kw	male	married				others	tdf_3tc_efv		yes	spouse	1		2	no		51	153	clinical_officer nurse counsellor peer_educator hrio	regular_ccc_departmental_clinical_meetin regular_multi_disciplinary_team__mdt__me	active_on_art	active_on_art	ldl	active_on_art	not_due	active_on_art	due_but_not_done	lost_to_follow_up				active_on_art	_1000_copies_ml__number_of_copies_writte_1	active_on_art	_1000_copies_ml__number_of_copies_writte_1		29	69.13895	test & treat	Male	Married	Tertiary	self employment	independent	Others	TDF_3TC_EFV	TDF_3TC_EFV	Stage 2		Missing
kw	female	divorced				vct	tdf_3tc_efv		no		3_or_more		1	no		38	149	hrio clinical_officer nurse	regular_ccc_departmental_clinical_meetin regular_multi_disciplinary_team__mdt__me	active_on_art	active_on_art	ldl	active_on_art	not_due	active_on_art	due_but_not_done	active_on_art	not_due	active_on_art	not_due	active_on_art	not_due	active_on_art	ldl		21	57.48665	test & treat	Female	Divorced/Separated	Tertiary	self employment	independent	VCT	TDF_3TC_EFV	TDF_3TC_EFV	Stage 1		Missing
kw	female	married				pmtct_anc_pnc	tdf_3tc_efv		no		1		1	no		65	167	clinical_officer hrio nurse	regular_quality_work_improvement_team_me regular_ccc_departmental_clinical_meetin regular_multi_disciplinary_team__mdt__me	transfer_out																0	31.4141	test & treat	Female	Married	Tertiary	self employment	independent	PMTCT ANC	TDF_3TC_EFV	TDF_3TC_EFV	Stage 1		Missing
kw	female	married				pmtct_anc_pnc	tdf_3tc_efv		no		1		1	no		57	159	clinical_officer peer_educator nurse counsellor hrio	regular_quality_work_improvement_team_me regular_ccc_departmental_clinical_meetin regular_multi_disciplinary_team__mdt__me	lost_to_follow_up																36	25.48665	test & treat	Female	Married	Tertiary	self employment	independent	PMTCT ANC	TDF_3TC_EFV	TDF_3TC_EFV	Stage 1		Missing
kw	female	married				outpatient_department	tdf_3tc_efv		yes	spouse	2		2	no		71	168	hrio peer_educator counsellor nurse clinical_officer	regular_ccc_departmental_clinical_meetin regular_multi_disciplinary_team__mdt__me	active_on_art	active_on_art	due_but_not_done	active_on_art	_1000_copies_ml__number_of_copies_writte_1	active_on_art	_1000_copies_ml__number_of_copies_writte_1	active_on_art	due_but_not_done	active_on_art	due_but_not_done	transfer_out					51	44.67077	test & treat	Female	Married	Tertiary	self employment	independent	Outpatient	TDF_3TC_EFV	TDF_3TC_EFV	Stage 2		Missing
kw	male	married	primary_school_not_completed	self_employment_business_person	semi_independent__sometimes_needs_to_be_	outpatient_department	tdf_3tc_efv		no		1		1	no		47	152	nurse clinical_officer peer_educator hrio	regular_quality_work_improvement_team_me regular_ccc_departmental_clinical_meetin regular_multi_disciplinary_team__mdt__me	active_on_art	active_on_art	due_but_not_done	active_on_art	not_due	active_on_art	due_but_not_done	active_on_art	not_due	active_on_art	not_due	active_on_art	not_due	active_on_art	due_but_not_done		17	47.47981	test & treat	Male	Married	Primary	self employment	Semi independent	Outpatient	TDF_3TC_EFV	TDF_3TC_EFV	Stage 1		Missing
kw	female	divorced	secondary_school	self_employment_business_person	semi_independent__sometimes_needs_to_be_	transfer_in	tdf_3tc_efv		yes	sibling	3_or_more		2	no		47	160	clinical_officer counsellor pharm_tech nurse	regular_facility_staff_meetings regular_ccc_departmental_clinical_meetin	active_on_art	active_on_art	due_but_not_done	active_on_art	due_but_not_done	active_on_art	ldl	active_on_art	not_due	active_on_art	not_due	active_on_art	not_due	active_on_art	_1000_copies_ml__number_of_copies_writte		0	45.93566	delayed	Female	Divorced/Separated	Secondary	self employment	Semi independent	Transfer in	TDF_3TC_EFV	TDF_3TC_EFV	Stage 2		Missing
kw	female	married	primary_school_class_8	self_employment_business_person	independent__does_not_depend_on_any_one_	vct	tdf_3tc_efv		yes	spouse	1	484	1	no		55	168	clinical_officer	regular_multi_disciplinary_team__mdt__me	active_on_art	active_on_art	due_but_not_done	active_on_art	due_but_not_done	active_on_art	ldl	active_on_art	due_but_not_done	active_on_art	ldl	active_on_art	due_but_not_done	active_on_art	ldl		957	29.013	delayed	Female	Married	Primary	self employment	independent	VCT	TDF_3TC_EFV	TDF_3TC_EFV	Stage 1	484	<500
kw	male	married	primary_school_not_completed	self_employment_business_person	independent__does_not_depend_on_any_one_	others	tdf_3tc_efv		no		information_not_available		1	no		60	164	nurse	regular_facility_staff_meetings regular_ccc_departmental_clinical_meetin regular_multi_disciplinary_team__mdt__me	active_on_art	active_on_art	ldl	active_on_art	not_due	active_on_art	ldl	active_on_art	not_due	active_on_art	due_but_not_done	active_on_art	not_due	active_on_art	not_due		654	40.48734	test & treat	Male	Married	Primary	self employment	independent	Others	TDF_3TC_EFV	TDF_3TC_EFV	Stage 1		Missing
kw	male	divorced				outpatient_department	tdf_3tc_efv		yes	sibling	information_not_available		3	no		43	171	pharm_tech nurse counsellor clinical_officer	regular_facility_staff_meetings regular_ccc_departmental_clinical_meetin	active_on_art	lost_to_follow_up															92	46.48323	delayed	Male	Divorced/Separated	Tertiary	self employment	independent	Outpatient	TDF_3TC_EFV	TDF_3TC_EFV	Stage 3		Missing
kw	female	married				transfer_in	tdf_3tc_efv		information_not_available		information_not_available		3	no		40	160	counsellor clinical_officer nurse pharm_tech	regular_facility_staff_meetings regular_ccc_departmental_clinical_meetin	lost_to_follow_up																41	35.48255	delayed	Female	Married	Tertiary	self employment	independent	Transfer in	TDF_3TC_EFV	TDF_3TC_EFV	Stage 3		Missing
kw	female	married	primary_school_not_completed	not_on_any_form_of_employment	dependent__always_relies_on_family__rela	vct	tdf_3tc_efv		yes	spouse	3_or_more		2	yes	bacterial_infections_e_g__streptococcal_	60	136	nurse clinical_officer counsellor pharm_tech	regular_facility_staff_meetings regular_ccc_departmental_clinical_meetin	active_on_art	active_on_art	due_but_not_done	active_on_art	due_but_not_done	active_on_art	due_but_not_done	active_on_art	due_but_not_done	active_on_art	due_but_not_done	active_on_art	due_but_not_done	active_on_art	ldl		35	43.48528	delayed	Female	Married	Primary	Not employed	Dependent	VCT	TDF_3TC_EFV	TDF_3TC_EFV	Stage 2		Missing
kw	male	married				transfer_in	tdf_3tc_efv		no		information_not_available		3	no_documentation_of_tb_and_other_opportu		53	162	clinical_officer counsellor pharm_tech nurse	regular_facility_staff_meetings regular_ccc_departmental_clinical_meetin	active_on_art	active_on_art	due_but_not_done	lost_to_follow_up													0	38.48323	delayed	Male	Married	Tertiary	self employment	independent	Transfer in	TDF_3TC_EFV	TDF_3TC_EFV	Stage 3		Missing
kw	female	widowed	secondary_school	not_on_any_form_of_employment	semi_independent__sometimes_needs_to_be_	outpatient_department	tdf_3tc_efv		yes	sibling	3_or_more	544	2	no		105	159	pharm_tech nurse clinical_officer counsellor	regular_facility_staff_meetings regular_ccc_departmental_clinical_meetin	active_on_art	active_on_art	due_but_not_done	active_on_art	due_but_not_done	active_on_art	due_but_not_done	active_on_art	due_but_not_done	active_on_art	due_but_not_done	active_on_art	due_but_not_done	active_on_art	ldl		0	46.48323	delayed	Female	Widowed	Secondary	Not employed	Semi independent	Outpatient	TDF_3TC_EFV	TDF_3TC_EFV	Stage 2	544	>=500
kw	female	single_never_married			semi_independent__sometimes_needs_to_be_	transfer_in	tdf_3tc_efv		yes	sibling	information_not_available		3	no_documentation_of_tb_and_other_opportu		101	159	counsellor clinical_officer nurse pharm_tech lab_tech	regular_facility_staff_meetings regular_ccc_departmental_clinical_meetin	active_on_art	active_on_art	ldl	active_on_art	ldl	active_on_art	ldl	active_on_art	due_but_not_done	active_on_art	ldl	active_on_art	ldl	active_on_art	ldl		26	29.51951	delayed	Female	Single	Tertiary	self employment	Semi independent	Transfer in	TDF_3TC_EFV	TDF_3TC_EFV	Stage 3		Missing
kw	male	married	tertiary_e_g__college__university	not_on_any_form_of_employment	semi_independent__sometimes_needs_to_be_	vct	tdf_3tc_efv		yes	sibling	information_not_available		1	no		50	161	counsellor hrio pharm_tech nurse clinical_officer	regular_facility_staff_meetings regular_ccc_departmental_clinical_meetin	active_on_art	active_on_art	due_but_not_done	active_on_art	due_but_not_done	active_on_art	ldl	active_on_art	not_due	active_on_art	not_due	active_on_art	not_due	active_on_art	ldl		0	59.48528	delayed	Male	Married	Tertiary	Not employed	Semi independent	VCT	TDF_3TC_EFV	TDF_3TC_EFV	Stage 1		Missing
kw	female	divorced				transfer_in	tdf_3tc_efv		yes	others	information_not_available		1	no		63	162	nurse clinical_officer counsellor pharm_tech	regular_facility_staff_meetings regular_ccc_departmental_clinical_meetin	lost_to_follow_up																9	30.48323	delayed	Female	Divorced/Separated	Tertiary	self employment	independent	Transfer in	TDF_3TC_EFV	TDF_3TC_EFV	Stage 1		Missing
kw	female	single_never_married				transfer_in	tdf_3tc_efv		yes	others	information_not_available		1	no		65	156	clinical_officer counsellor pharm_tech nurse	regular_facility_staff_meetings regular_ccc_departmental_clinical_meetin	active_on_art	active_on_art	due_but_not_done	active_on_art	not_due	transfer_out											345	35.48255	delayed	Female	Single	Tertiary	self employment	independent	Transfer in	TDF_3TC_EFV	TDF_3TC_EFV	Stage 1		Missing
kw	female	married				others	tdf_3tc_efv		yes	sibling	information_not_available	478	3	no		54	148	clinical_officer nurse pharm_tech counsellor	regular_facility_staff_meetings regular_ccc_departmental_clinical_meetin	transfer_out																0	38.46954	delayed	Female	Married	Tertiary	self employment	independent	Others	TDF_3TC_EFV	TDF_3TC_EFV	Stage 3	478	<500
kw	male	married	tertiary_e_g__college__university	self_employment_business_person	semi_independent__sometimes_needs_to_be_	outpatient_department	tdf_3tc_efv		yes	friend	information_not_available		2	no		82	174	nurse counsellor clinical_officer pharm_tech	regular_facility_staff_meetings regular_ccc_departmental_clinical_meetin	lost_to_follow_up																43	47.48528	delayed	Male	Married	Tertiary	self employment	Semi independent	Outpatient	TDF_3TC_EFV	TDF_3TC_EFV	Stage 2		Missing
kw	female	married				transfer_in	tdf_3tc_efv		information_not_available		information_not_available		1	no_documentation_of_tb_and_other_opportu		56	163	nurse clinical_officer pharm_tech lab_tech counsellor	regular_facility_staff_meetings regular_ccc_departmental_clinical_meetin	transfer_out																0	28.44901	delayed	Female	Married	Tertiary	self employment	independent	Transfer in	TDF_3TC_EFV	TDF_3TC_EFV	Stage 1		Missing
kw	female	single_never_married	secondary_school	self_employment_business_person	semi_independent__sometimes_needs_to_be_	outpatient_department	tdf_3tc_efv		yes	sibling	3_or_more		1	no		88	166	clinical_officer nurse counsellor pharm_tech	regular_facility_staff_meetings regular_ccc_departmental_clinical_meetin	active_on_art	active_on_art	due_but_not_done	active_on_art	not_due	active_on_art	not_due	active_on_art	not_due	active_on_art	not_due	active_on_art	not_due	active_on_art	_1000_copies_ml__number_of_copies_writte		0	39.26625	delayed	Female	Single	Secondary	self employment	Semi independent	Outpatient	TDF_3TC_EFV	TDF_3TC_EFV	Stage 1		Missing
kw	female	single_never_married				transfer_in	tdf_3tc_efv		yes	sibling	information_not_available		2	no_documentation_of_tb_and_other_opportu		50	165	clinical_officer nurse counsellor pharm_tech	regular_facility_staff_meetings regular_ccc_departmental_clinical_meetin	active_on_art	active_on_art	due_but_not_done	lost_to_follow_up													0	35.27995	delayed	Female	Single	Tertiary	self employment	independent	Transfer in	TDF_3TC_EFV	TDF_3TC_EFV	Stage 2		Missing
kw	male	married				vct	tdf_3tc_efv		yes	sibling	information_not_available		2	no		62	175	nurse counsellor clinical_officer pharm_tech	regular_facility_staff_meetings regular_ccc_departmental_clinical_meetin	lost_to_follow_up																48	57.48391	delayed	Male	Married	Tertiary	self employment	independent	VCT	TDF_3TC_EFV	TDF_3TC_EFV	Stage 2		Missing
kw	male	married				outpatient_department	tdf_3tc_efv		yes	others	information_not_available		1	no		60	171	pharm_tech clinical_officer nurse counsellor	regular_facility_staff_meetings regular_ccc_departmental_clinical_meetin	lost_to_follow_up																0	43.48255	delayed	Male	Married	Tertiary	self employment	independent	Outpatient	TDF_3TC_EFV	TDF_3TC_EFV	Stage 1		Missing
kw	female	married	secondary_school	informal_employment_e_g__jua_kali__house	semi_independent__sometimes_needs_to_be_	vct	tdf_3tc_efv		yes	spouse	3_or_more		1	no		50	151	pharm_tech nurse clinical_officer hrio counsellor	regular_quality_work_improvement_team_me regular_facility_staff_meetings regular_ccc_departmental_clinical_meetin regular_multi_disciplinary_team__mdt__me	active_on_art	active_on_art	due_but_not_done	active_on_art	due_but_not_done	active_on_art	_1000_copies_ml__number_of_copies_writte	active_on_art	not_due	transfer_out		transfer_out					0	29.48665	test & treat	Female	Married	Secondary	informal employment	Semi independent	VCT	TDF_3TC_EFV	TDF_3TC_EFV	Stage 1		Missing
kw	male	married	tertiary_e_g__college__university	formal_employment	independent__does_not_depend_on_any_one_	vct	tdf_3tc_efv		yes	other_relative	3_or_more		1	no		46	162	counsellor clinical_officer hrio pharm_tech nurse	regular_quality_work_improvement_team_me regular_facility_staff_meetings regular_ccc_departmental_clinical_meetin regular_multi_disciplinary_team__mdt__me	active_on_art	active_on_art	due_but_not_done	active_on_art	due_but_not_done	active_on_art	ldl	active_on_art	not_due	active_on_art	not_due	active_on_art	not_due	active_on_art	ldl		0	48.44079	test & treat	Male	Married	Tertiary	Formal employment	independent	VCT	TDF_3TC_EFV	TDF_3TC_EFV	Stage 1		Missing
kw	male	married	tertiary_e_g__college__university	formal_employment	independent__does_not_depend_on_any_one_	outpatient_department	tdf_3tc_efv		yes	spouse	3_or_more		1	no		54	180	hrio pharm_tech clinical_officer nurse counsellor	regular_quality_work_improvement_team_me regular_facility_staff_meetings regular_ccc_departmental_clinical_meetin regular_multi_disciplinary_team__mdt__me	active_on_art	active_on_art	due_but_not_done	active_on_art	due_but_not_done	active_on_art	ldl	active_on_art	not_due	active_on_art	not_due	active_on_art	not_due	active_on_art	ldl		0	48.39151	test & treat	Male	Married	Tertiary	Formal employment	independent	Outpatient	TDF_3TC_EFV	TDF_3TC_EFV	Stage 1		Missing
kw	female	married				vct	tdf_3tc_efv		yes	spouse	information_not_available		1	no		71	160	pharm_tech counsellor nurse clinical_officer	regular_facility_staff_meetings regular_ccc_departmental_clinical_meetin	lost_to_follow_up																0	36.48186	test & treat	Female	Married	Tertiary	self employment	independent	VCT	TDF_3TC_EFV	TDF_3TC_EFV	Stage 1		Missing
kw	female	divorced				tb_clinic	tdf_3tc_efv		yes	friend	3_or_more		2	yes	tb_pulmonary_or_extra_pulmonary	53	144	clinical_officer hrio counsellor pharm_tech	regular_quality_work_improvement_team_me regular_facility_staff_meetings regular_ccc_departmental_clinical_meetin regular_multi_disciplinary_team__mdt__me	transfer_out																0	33.48665	test & treat	Female	Divorced/Separated	Tertiary	self employment	independent	TB clinic	TDF_3TC_EFV	TDF_3TC_EFV	Stage 2		Missing
kw	female	single_never_married	primary_school_class_8	not_on_any_form_of_employment	semi_independent__sometimes_needs_to_be_	tb_clinic	tdf_3tc_efv		yes	sibling	information_not_available	261	2	yes	tb_pulmonary_or_extra_pulmonary	45	164	medical_officer hrio counsellor pharm_tech nurse	regular_quality_work_improvement_team_me regular_facility_staff_meetings regular_ccc_departmental_clinical_meetin regular_multi_disciplinary_team__mdt__me	active_on_art	active_on_art	due_but_not_done	active_on_art	due_but_not_done	active_on_art	ldl	active_on_art	not_due	active_on_art	not_due	transfer_out					0	35.33744	test & treat	Female	Single	Primary	Not employed	Semi independent	TB clinic	TDF_3TC_EFV	TDF_3TC_EFV	Stage 2	261	<500
kw	female	married	primary_school_class_8	not_on_any_form_of_employment	semi_independent__sometimes_needs_to_be_	pmtct_anc_pnc	tdf_3tc_efv		yes	spouse	3_or_more		1	no		51	162	nurse counsellor clinical_officer pharm_tech	regular_facility_staff_meetings regular_ccc_departmental_clinical_meetin	active_on_art	active_on_art	ldl	active_on_art	due_but_not_done	active_on_art	due_but_not_done	active_on_art	ldl	active_on_art	_1000_copies_ml__number_of_copies_writte	active_on_art	due_but_not_done	active_on_art	_1000_copies_ml__number_of_copies_writte		0	21.4757	test & treat	Female	Married	Primary	Not employed	Semi independent	PMTCT ANC	TDF_3TC_EFV	TDF_3TC_EFV	Stage 1		Missing
kw	female	married	secondary_school	informal_employment_e_g__jua_kali__house	semi_independent__sometimes_needs_to_be_	pmtct_anc_pnc	tdf_3tc_efv		yes	spouse	1		1	no		87	164	pharm_tech nurse medical_officer counsellor	regular_quality_work_improvement_team_me regular_facility_staff_meetings regular_ccc_departmental_clinical_meetin regular_multi_disciplinary_team__mdt__me	active_on_art	active_on_art	ldl	active_on_art	not_due	active_on_art	ldl	active_on_art	ldl	active_on_art	due_but_not_done	active_on_art	not_due	active_on_art	ldl		0	34.48597	test & treat	Female	Married	Secondary	informal employment	Semi independent	PMTCT ANC	TDF_3TC_EFV	TDF_3TC_EFV	Stage 1		Missing
kw	female	divorced	secondary_school	self_employment_business_person	semi_independent__sometimes_needs_to_be_	outpatient_department	tdf_3tc_efv		yes	sibling	3_or_more		3	yes	tb_pulmonary_or_extra_pulmonary	63	155	clinical_officer counsellor pharm_tech	regular_quality_work_improvement_team_me regular_facility_staff_meetings regular_ccc_departmental_clinical_meetin regular_multi_disciplinary_team__mdt__me	active_on_art	active_on_art	_1000_copies_ml__number_of_copies_writte	active_on_art	not_due	active_on_art	ldl	active_on_art	not_due	active_on_art	not_due	active_on_art	not_due	active_on_art	ldl		21	40.81588	test & treat	Female	Divorced/Separated	Secondary	self employment	Semi independent	Outpatient	TDF_3TC_EFV	TDF_3TC_EFV	Stage 3		Missing
kw	female	married	secondary_school	not_on_any_form_of_employment	semi_independent__sometimes_needs_to_be_	vct	tdf_3tc_efv		yes	friend	3_or_more		1	no		51	160	clinical_officer pharm_tech counsellor nurse	regular_quality_work_improvement_team_me regular_facility_staff_meetings regular_ccc_departmental_clinical_meetin regular_multi_disciplinary_team__mdt__me	active_on_art	active_on_art	_1000_copies_ml__number_of_copies_writte	active_on_art	not_due	active_on_art	ldl	active_on_art	not_due	active_on_art	not_due	active_on_art	not_due	active_on_art	ldl		0	38.48597	test & treat	Female	Married	Secondary	Not employed	Semi independent	VCT	TDF_3TC_EFV	TDF_3TC_EFV	Stage 1		Missing
kw	male	divorced				outpatient_department	tdf_3tc_efv		yes	others	information_not_available		2	no		42	153	nurse pharm_tech hrio counsellor clinical_officer	regular_quality_work_improvement_team_me regular_facility_staff_meetings regular_ccc_departmental_clinical_meetin regular_multi_disciplinary_team__mdt__me	transfer_out																0	61.48665	test & treat	Male	Divorced/Separated	Tertiary	self employment	independent	Outpatient	TDF_3TC_EFV	TDF_3TC_EFV	Stage 2		Missing
kw	female	married	secondary_school	informal_employment_e_g__jua_kali__house	semi_independent__sometimes_needs_to_be_	pmtct_anc_pnc	tdf_3tc_efv		yes	spouse	3_or_more		1	no		54	167	nurse counsellor hrio pharm_tech medical_officer	regular_quality_work_improvement_team_me regular_facility_staff_meetings regular_ccc_departmental_clinical_meetin regular_multi_disciplinary_team__mdt__me	active_on_art	active_on_art	ldl	active_on_art	due_but_not_done	active_on_art	ldl	lost_to_follow_up				lost_to_follow_up					0	37.46749	test & treat	Female	Married	Secondary	informal employment	Semi independent	PMTCT ANC	TDF_3TC_EFV	TDF_3TC_EFV	Stage 1		Missing
kw	female	divorced	secondary_school			vct	abc_3tc_efv		information_not_available		3_or_more		1	no		54	180	counsellor nurse clinical_officer pharm_tech	regular_quality_work_improvement_team_me regular_facility_staff_meetings regular_ccc_departmental_clinical_meetin regular_multi_disciplinary_team__mdt__me	died																4	48.47639	test & treat	Female	Divorced/Separated	Secondary	self employment	independent	VCT	ABC_3TC_EFV	Others	Stage 1		Missing
kw	female	married	secondary_school	informal_employment_e_g__jua_kali__house	semi_independent__sometimes_needs_to_be_	vct	tdf_3tc_efv		information_not_available		3_or_more		1	no		56	166	pharm_tech medical_officer hrio counsellor	regular_quality_work_improvement_team_me regular_facility_staff_meetings regular_ccc_departmental_clinical_meetin regular_multi_disciplinary_team__mdt__me	active_on_art	transfer_out															0	25.48665	test & treat	Female	Married	Secondary	informal employment	Semi independent	VCT	TDF_3TC_EFV	TDF_3TC_EFV	Stage 1		Missing
kw	male	married	tertiary_e_g__college__university	formal_employment	independent__does_not_depend_on_any_one_	others	tdf_3tc_efv		information_not_available		3_or_more		2	no		72	178	pharm_tech nurse counsellor clinical_officer	regular_facility_staff_meetings regular_ccc_departmental_clinical_meetin	active_on_art	active_on_art	due_but_not_done	active_on_art	due_but_not_done	active_on_art	ldl	active_on_art	due_but_not_done	active_on_art	due_but_not_done	active_on_art	due_but_not_done	active_on_art	ldl		0	44.93908	delayed	Male	Married	Tertiary	Formal employment	independent	Others	TDF_3TC_EFV	TDF_3TC_EFV	Stage 2		Missing
kw	female	single_never_married	primary_school_class_8	not_on_any_form_of_employment	dependent__always_relies_on_family__rela	transfer_in	tdf_3tc_efv		information_not_available		information_not_available	309	2	no_documentation_of_tb_and_other_opportu		57	160	clinical_officer	regular_multi_disciplinary_team__mdt__me	active_on_art	active_on_art	due_but_not_done	lost_to_follow_up													107	20.93908	delayed	Female	Single	Primary	Not employed	Dependent	Transfer in	TDF_3TC_EFV	TDF_3TC_EFV	Stage 2	309	<500
kw	male	widowed	primary_school_class_8	not_on_any_form_of_employment	dependent__always_relies_on_family__rela	vct	tdf_3tc_efv		yes	sibling	1		2	no		67	175	nurse clinical_officer	regular_quality_work_improvement_team_me regular_facility_staff_meetings regular_ccc_departmental_clinical_meetin regular_multi_disciplinary_team__mdt__me	active_on_art	active_on_art	due_but_not_done	active_on_art	due_but_not_done	active_on_art	due_but_not_done	active_on_art	due_but_not_done	active_on_art	_1000_copies_ml__number_of_copies_writte_1	active_on_art	_1000_copies_ml__number_of_copies_writte_1	died			0	64.50924	delayed	Male	Widowed	Primary	Not employed	Dependent	VCT	TDF_3TC_EFV	TDF_3TC_EFV	Stage 2		Missing
kw	male	married	primary_school_class_8	informal_employment_e_g__jua_kali__house	semi_independent__sometimes_needs_to_be_	vct	tdf_3tc_efv		information_not_available		1		2	no_documentation_of_tb_and_other_opportu		58	176	clinical_officer nurse	regular_quality_work_improvement_team_me regular_facility_staff_meetings regular_ccc_departmental_clinical_meetin regular_multi_disciplinary_team__mdt__me	active_on_art	active_on_art	due_but_not_done	active_on_art	due_but_not_done	active_on_art	due_but_not_done	active_on_art	due_but_not_done	active_on_art	due_but_not_done	transfer_out					0	42.48323	delayed	Male	Married	Primary	informal employment	Semi independent	VCT	TDF_3TC_EFV	TDF_3TC_EFV	Stage 2		Missing
kw	female	widowed	primary_school_not_completed	not_on_any_form_of_employment	dependent__always_relies_on_family__rela	vct	tdf_3tc_efv		yes	other_relative	1		3	no_documentation_of_tb_and_other_opportu		53	152	nurse clinical_officer	regular_quality_work_improvement_team_me regular_facility_staff_meetings regular_ccc_departmental_clinical_meetin regular_multi_disciplinary_team__mdt__me	active_on_art	active_on_art	due_but_not_done	active_on_art	not_due	active_on_art	_1000_copies_ml__number_of_copies_writte_1	active_on_art	_1000_copies_ml__number_of_copies_writte_1	active_on_art	ldl	active_on_art	not_due	active_on_art	_1000_copies_ml__number_of_copies_writte_1		0	46.51882	delayed	Female	Widowed	Primary	Not employed	Dependent	VCT	TDF_3TC_EFV	TDF_3TC_EFV	Stage 3		Missing
kw	female	widowed	primary_school_not_completed	not_on_any_form_of_employment	dependent__always_relies_on_family__rela	vct	tdf_3tc_efv		yes	others	1		2	no_documentation_of_tb_and_other_opportu		55	169	nurse clinical_officer	regular_quality_work_improvement_team_me regular_facility_staff_meetings regular_ccc_departmental_clinical_meetin regular_multi_disciplinary_team__mdt__me	active_on_art	active_on_art	due_but_not_done	active_on_art	due_but_not_done	active_on_art	ldl	active_on_art	not_due	active_on_art	not_due	active_on_art	_1000_copies_ml__number_of_copies_writte_1	active_on_art	ldl		0	40.48186	delayed	Female	Widowed	Primary	Not employed	Dependent	VCT	TDF_3TC_EFV	TDF_3TC_EFV	Stage 2		Missing
kw	female	married	primary_school_not_completed	not_on_any_form_of_employment	dependent__always_relies_on_family__rela	vct	tdf_3tc_efv		information_not_available		1		1	no		73	149	nurse clinical_officer	regular_quality_work_improvement_team_me regular_facility_staff_meetings regular_ccc_departmental_clinical_meetin regular_multi_disciplinary_team__mdt__me	active_on_art	active_on_art	due_but_not_done	active_on_art	due_but_not_done	active_on_art	due_but_not_done	active_on_art	due_but_not_done	active_on_art	due_but_not_done	active_on_art	due_but_not_done	active_on_art	_1000_copies_ml__number_of_copies_writte		0	47.48255	delayed	Female	Married	Primary	Not employed	Dependent	VCT	TDF_3TC_EFV	TDF_3TC_EFV	Stage 1		Missing
kw	female	single_never_married	primary_school_class_8	informal_employment_e_g__jua_kali__house	semi_independent__sometimes_needs_to_be_	pmtct_anc_pnc	tdf_3tc_efv		yes	sibling	1		1	no		52	168	nurse clinical_officer	regular_quality_work_improvement_team_me regular_facility_staff_meetings regular_ccc_departmental_clinical_meetin regular_multi_disciplinary_team__mdt__me	active_on_art	active_on_art	_1000_copies_ml__number_of_copies_writte	active_on_art	not_due	active_on_art	not_due	active_on_art	not_due	active_on_art	due_but_not_done	lost_to_follow_up					0	21.48392	test & treat	Female	Single	Primary	informal employment	Semi independent	PMTCT ANC	TDF_3TC_EFV	TDF_3TC_EFV	Stage 1		Missing
kw	male	married	primary_school_class_8	not_on_any_form_of_employment	dependent__always_relies_on_family__rela	vct	tdf_3tc_efv		yes	spouse	1		3	no_documentation_of_tb_and_other_opportu		57	175	nurse clinical_officer	regular_quality_work_improvement_team_me regular_facility_staff_meetings regular_ccc_departmental_clinical_meetin regular_multi_disciplinary_team__mdt__me	active_on_art	active_on_art	due_but_not_done	active_on_art	not_due	active_on_art	due_but_not_done	active_on_art	due_but_not_done	active_on_art	due_but_not_done	active_on_art	ldl	active_on_art	not_due		1113	58.4887	delayed	Male	Married	Primary	Not employed	Dependent	VCT	TDF_3TC_EFV	TDF_3TC_EFV	Stage 3		Missing
kw	female	widowed	primary_school_not_completed	not_on_any_form_of_employment	dependent__always_relies_on_family__rela	vct	tdf_3tc_efv		yes	others	1		3	no_documentation_of_tb_and_other_opportu		46	135	clinical_officer nurse	regular_quality_work_improvement_team_me regular_facility_staff_meetings regular_ccc_departmental_clinical_meetin regular_multi_disciplinary_team__mdt__me	active_on_art	active_on_art	due_but_not_done	active_on_art	due_but_not_done	active_on_art	due_but_not_done	active_on_art	due_but_not_done	active_on_art	due_but_not_done	active_on_art	due_but_not_done	active_on_art	ldl		0	47.34839	test & treat	Female	Widowed	Primary	Not employed	Dependent	VCT	TDF_3TC_EFV	TDF_3TC_EFV	Stage 3		Missing
kw	female	divorced	primary_school_class_8	not_on_any_form_of_employment	dependent__always_relies_on_family__rela	vct	tdf_3tc_efv		yes	others	1		1	no		55	154	clinical_officer nurse	regular_quality_work_improvement_team_me regular_facility_staff_meetings regular_ccc_departmental_clinical_meetin regular_multi_disciplinary_team__mdt__me	active_on_art	active_on_art	due_but_not_done	active_on_art	due_but_not_done	active_on_art	due_but_not_done	active_on_art	due_but_not_done	active_on_art	ldl	active_on_art	not_due	active_on_art	ldl		0	35.48255	test & treat	Female	Divorced/Separated	Primary	Not employed	Dependent	VCT	TDF_3TC_EFV	TDF_3TC_EFV	Stage 1		Missing
kw	female	married	primary_school_class_8	not_on_any_form_of_employment	dependent__always_relies_on_family__rela	vct	tdf_3tc_efv		yes	spouse	1		1	no		46	155	nurse clinical_officer	regular_quality_work_improvement_team_me regular_facility_staff_meetings regular_ccc_departmental_clinical_meetin regular_multi_disciplinary_team__mdt__me	active_on_art	active_on_art	due_but_not_done	active_on_art	due_but_not_done	active_on_art	due_but_not_done	active_on_art	due_but_not_done	active_on_art	ldl	active_on_art	not_due	active_on_art	ldl		0	30.48323	test & treat	Female	Married	Primary	Not employed	Dependent	VCT	TDF_3TC_EFV	TDF_3TC_EFV	Stage 1		Missing
kw	female	divorced	primary_school_not_completed	not_on_any_form_of_employment	dependent__always_relies_on_family__rela	vct	tdf_3tc_efv		yes	others	1		1	no		59	158	clinical_officer nurse	regular_quality_work_improvement_team_me regular_facility_staff_meetings regular_ccc_departmental_clinical_meetin regular_multi_disciplinary_team__mdt__me	lost_to_follow_up																0	38.48323	test & treat	Female	Divorced/Separated	Primary	Not employed	Dependent	VCT	TDF_3TC_EFV	TDF_3TC_EFV	Stage 1		Missing
kw	female	married	primary_school_class_8	not_on_any_form_of_employment	dependent__always_relies_on_family__rela	vct	tdf_3tc_efv		no		1		1	no		53	161	clinical_officer nurse	regular_quality_work_improvement_team_me regular_facility_staff_meetings regular_ccc_departmental_clinical_meetin regular_multi_disciplinary_team__mdt__me	active_on_art	transfer_out															0	30.48323	test & treat	Female	Married	Primary	Not employed	Dependent	VCT	TDF_3TC_EFV	TDF_3TC_EFV	Stage 1		Missing
kw	male	divorced	primary_school_class_8	not_on_any_form_of_employment	dependent__always_relies_on_family__rela	vct	tdf_3tc_efv		yes	others	1		3	no_documentation_of_tb_and_other_opportu		62	172	clinical_officer nurse	regular_quality_work_improvement_team_me regular_facility_staff_meetings regular_ccc_departmental_clinical_meetin regular_multi_disciplinary_team__mdt__me	active_on_art	active_on_art	due_but_not_done	active_on_art	due_but_not_done	active_on_art	due_but_not_done	active_on_art	due_but_not_done	active_on_art	due_but_not_done	active_on_art	due_but_not_done	active_on_art	ldl		0	44.51745	delayed	Male	Divorced/Separated	Primary	Not employed	Dependent	VCT	TDF_3TC_EFV	TDF_3TC_EFV	Stage 3		Missing
kw	female	married	primary_school_not_completed	not_on_any_form_of_employment	semi_independent__sometimes_needs_to_be_	vct	tdf_3tc_efv		yes	spouse	3_or_more		1	no		56	150	clinical_officer		transfer_out																1251	27.48255	delayed	Female	Married	Primary	Not employed	Semi independent	VCT	TDF_3TC_EFV	TDF_3TC_EFV	Stage 1		Missing
kw	female	married	secondary_school	informal_employment_e_g__jua_kali__house	independent__does_not_depend_on_any_one_	vct	tdf_3tc_efv		no		3_or_more	652	1	no		47	138	clinical_officer		lost_to_follow_up																159	37.48391	delayed	Female	Married	Secondary	informal employment	independent	VCT	TDF_3TC_EFV	TDF_3TC_EFV	Stage 1	652	>=500
kw	male	married	no_school_at_all	not_on_any_form_of_employment	semi_independent__sometimes_needs_to_be_	transfer_in	tdf_3tc_efv		yes	sibling	information_not_available		2	no		62	164	pharm_tech	regular_facility_staff_meetings regular_ccc_departmental_clinical_meetin regular_multi_disciplinary_team__mdt__me	active_on_art	active_on_art	due_but_not_done	active_on_art	not_due	active_on_art	ldl	lost_to_follow_up				lost_to_follow_up					178	44.77481	test & treat	Male	Married	No school	Not employed	Semi independent	Transfer in	TDF_3TC_EFV	TDF_3TC_EFV	Stage 2		Missing
kw	female	married	primary_school_not_completed	not_on_any_form_of_employment		outpatient_department	tdf_3tc_efv		no		information_not_available		1	no_documentation_of_tb_and_other_opportu		582		clinical_officer nurse	regular_facility_staff_meetings regular_multi_disciplinary_team__mdt__me	lost_to_follow_up																0	23.5948	delayed	Female	Married	Primary	Not employed	independent	Outpatient	TDF_3TC_EFV	TDF_3TC_EFV	Stage 1		Missing
kw	female	single_never_married				outpatient_department	tdf_3tc_efv		information_not_available		information_not_available	376	2	no_documentation_of_tb_and_other_opportu				clinical_officer nurse	regular_facility_staff_meetings regular_multi_disciplinary_team__mdt__me	active_on_art	lost_to_follow_up															0	62.34634	delayed	Female	Single	Tertiary	self employment	independent	Outpatient	TDF_3TC_EFV	TDF_3TC_EFV	Stage 2	376	<500
kw	female	married				outpatient_department	tdf_3tc_efv		information_not_available		information_not_available		2	no_documentation_of_tb_and_other_opportu		39		clinical_officer nurse	regular_facility_staff_meetings regular_multi_disciplinary_team__mdt__me	lost_to_follow_up																0	34.51061	delayed	Female	Married	Tertiary	self employment	independent	Outpatient	TDF_3TC_EFV	TDF_3TC_EFV	Stage 2		Missing
kw	female	married				outpatient_department	tdf_3tc_efv		information_not_available		information_not_available		1	no_documentation_of_tb_and_other_opportu				nurse clinical_officer	regular_facility_staff_meetings regular_multi_disciplinary_team__mdt__me	active_on_art	transfer_out															0	29.48392	delayed	Female	Married	Tertiary	self employment	independent	Outpatient	TDF_3TC_EFV	TDF_3TC_EFV	Stage 1		Missing
kw	female	married				outpatient_department	tdf_3tc_efv		information_not_available		information_not_available		2	no_documentation_of_tb_and_other_opportu				nurse clinical_officer	regular_facility_staff_meetings regular_multi_disciplinary_team__mdt__me	lost_to_follow_up																0	35.60301	delayed	Female	Married	Tertiary	self employment	independent	Outpatient	TDF_3TC_EFV	TDF_3TC_EFV	Stage 2		Missing
kw	male	married	primary_school_not_completed			outpatient_department	tdf_3tc_efv		information_not_available		information_not_available		1	no_documentation_of_tb_and_other_opportu		51	161	clinical_officer nurse	regular_facility_staff_meetings regular_multi_disciplinary_team__mdt__me	active_on_art	active_on_art	due_but_not_done	active_on_art	not_due	active_on_art	due_but_not_done	active_on_art	ldl	died		died					0	51.48528	test & treat	Male	Married	Primary	self employment	independent	Outpatient	TDF_3TC_EFV	TDF_3TC_EFV	Stage 1		Missing
kw	female	single_never_married				transfer_in	tdf_3tc_efv		yes	sibling	information_not_available	789	3	no_documentation_of_tb_and_other_opportu		58	164	nurse pharm_tech counsellor clinical_officer	regular_facility_staff_meetings regular_ccc_departmental_clinical_meetin	lost_to_follow_up																0	26.48323	delayed	Female	Single	Tertiary	self employment	independent	Transfer in	TDF_3TC_EFV	TDF_3TC_EFV	Stage 3	789	>=500
kw	female	divorced	secondary_school	informal_employment_e_g__jua_kali__house	semi_independent__sometimes_needs_to_be_	transfer_in	tdf_3tc_efv		yes	spouse	3_or_more		1	no		48	161	clinical_officer	regular_multi_disciplinary_team__mdt__me	lost_to_follow_up																131	49.48391	delayed	Female	Divorced/Separated	Secondary	informal employment	Semi independent	Transfer in	TDF_3TC_EFV	TDF_3TC_EFV	Stage 1		Missing
kw	female	married	no_school_at_all	self_employment_business_person	independent__does_not_depend_on_any_one_	others	tdf_3tc_efv		yes	spouse	3_or_more	491	1	no		59	164	lab_tech	regular_multi_disciplinary_team__mdt__me	active_on_art	active_on_art	due_but_not_done	active_on_art	not_due	active_on_art	due_but_not_done	lost_to_follow_up				lost_to_follow_up					1162	43.37029	delayed	Female	Married	No school	self employment	independent	Others	TDF_3TC_EFV	TDF_3TC_EFV	Stage 1	491	<500
kw	male	married	no_school_at_all	self_employment_business_person	independent__does_not_depend_on_any_one_	vct	tdf_3tc_efv		yes	others	information_not_available	190	1	no		55	172	lab_tech	regular_multi_disciplinary_team__mdt__me	active_on_art	active_on_art	due_but_not_done	active_on_art	not_due	active_on_art	due_but_not_done	active_on_art	not_due	active_on_art	ldl	active_on_art	not_due	transfer_out			182	55.48802	delayed	Male	Married	No school	self employment	independent	VCT	TDF_3TC_EFV	TDF_3TC_EFV	Stage 1	190	<500
kw	female	single_never_married	no_school_at_all	self_employment_business_person	independent__does_not_depend_on_any_one_	outpatient_department	tdf_3tc_efv		yes	sibling	information_not_available	124	1	no		59	172	lab_tech	regular_multi_disciplinary_team__mdt__me	active_on_art	active_on_art	due_but_not_done	lost_to_follow_up													6072	47.48802	delayed	Female	Single	No school	self employment	independent	Outpatient	TDF_3TC_EFV	TDF_3TC_EFV	Stage 1	124	<500
kw	male	married	secondary_school	self_employment_business_person	independent__does_not_depend_on_any_one_	pmtct_anc_pnc	tdf_3tc_efv		yes	spouse	2	464	1	no		65	160	lab_tech	regular_multi_disciplinary_team__mdt__me	active_on_art	active_on_art	due_but_not_done	active_on_art	not_due	active_on_art	due_but_not_done	active_on_art	not_due	active_on_art	ldl	active_on_art	not_due	active_on_art	ldl		477	33.58522	delayed	Male	Married	Secondary	self employment	independent	PMTCT ANC	TDF_3TC_EFV	TDF_3TC_EFV	Stage 1	464	<500
kw	female	married	primary_school_not_completed	not_on_any_form_of_employment	dependent__always_relies_on_family__rela	pmtct_anc_pnc	tdf_3tc_efv		yes	spouse	information_not_available	400	1	no		43	145	lab_tech	regular_multi_disciplinary_team__mdt__me	active_on_art	active_on_art	due_but_not_done	active_on_art	due_but_not_done	lost_to_follow_up											0	22.93771	delayed	Female	Married	Primary	Not employed	Dependent	PMTCT ANC	TDF_3TC_EFV	TDF_3TC_EFV	Stage 1	400	<500
kw	male	married	secondary_school	self_employment_business_person	independent__does_not_depend_on_any_one_	vct	tdf_3tc_efv		yes	other_relative	information_not_available	13	2	no		66	170	nurse	regular_multi_disciplinary_team__mdt__me	active_on_art	active_on_art	due_but_not_done	active_on_art	due_but_not_done	active_on_art	due_but_not_done	died				died					1	36.93634	delayed	Male	Married	Secondary	self employment	independent	VCT	TDF_3TC_EFV	TDF_3TC_EFV	Stage 2	13	<500
kw	female	married	secondary_school	self_employment_business_person	independent__does_not_depend_on_any_one_	outpatient_department	tdf_3tc_efv		yes	sibling	information_not_available	224	1	no		65	148	lab_tech	regular_multi_disciplinary_team__mdt__me	active_on_art	active_on_art	due_but_not_done	active_on_art	not_due	active_on_art	due_but_not_done	active_on_art	ldl	active_on_art	ldl	active_on_art	due_but_not_done	active_on_art	due_but_not_done		13	31.93703	delayed	Female	Married	Secondary	self employment	independent	Outpatient	TDF_3TC_EFV	TDF_3TC_EFV	Stage 1	224	<500
kw	female	divorced	primary_school_class_8	self_employment_business_person	independent__does_not_depend_on_any_one_	outpatient_department	tdf_3tc_efv		yes	sibling	information_not_available	24	3	no_documentation_of_tb_and_other_opportu		42	152	lab_tech	regular_multi_disciplinary_team__mdt__me	active_on_art	lost_to_follow_up															3	34.93771	delayed	Female	Divorced/Separated	Primary	self employment	independent	Outpatient	TDF_3TC_EFV	TDF_3TC_EFV	Stage 3	24	<500
kw	female	married	primary_school_class_8	not_on_any_form_of_employment	dependent__always_relies_on_family__rela	vct	tdf_3tc_efv		yes	spouse	information_not_available		2	no		54	168	others	regular_multi_disciplinary_team__mdt__me	transfer_out																0	27.22245	test & treat	Female	Married	Primary	Not employed	Dependent	VCT	TDF_3TC_EFV	TDF_3TC_EFV	Stage 2		Missing
kw	male	married	no_school_at_all	self_employment_business_person	semi_independent__sometimes_needs_to_be_	outpatient_department	tdf_3tc_efv		yes	spouse	information_not_available		1	no		45	169	others	regular_multi_disciplinary_team__mdt__me	active_on_art	lost_to_follow_up															0	64.6872	test & treat	Male	Married	No school	self employment	Semi independent	Outpatient	TDF_3TC_EFV	TDF_3TC_EFV	Stage 1		Missing
kw	female	married	no_school_at_all	not_on_any_form_of_employment	semi_independent__sometimes_needs_to_be_	outpatient_department	tdf_3tc_efv		no		information_not_available		1	no		64	158	others	regular_multi_disciplinary_team__mdt__me	active_on_art	active_on_art	due_but_not_done	active_on_art	not_due	active_on_art	ldl	active_on_art	not_due	active_on_art	due_but_not_done	active_on_art	due_but_not_done	active_on_art	ldl		0	38.94045	test & treat	Female	Married	No school	Not employed	Semi independent	Outpatient	TDF_3TC_EFV	TDF_3TC_EFV	Stage 1		Missing
kw	female	married	no_school_at_all	not_on_any_form_of_employment	semi_independent__sometimes_needs_to_be_	pmtct_anc_pnc	tdf_3tc_efv		yes	spouse	information_not_available		1	no		46	155	others	regular_multi_disciplinary_team__mdt__me	active_on_art	active_on_art	ldl	lost_to_follow_up													0	37.40999	test & treat	Female	Married	No school	Not employed	Semi independent	PMTCT ANC	TDF_3TC_EFV	TDF_3TC_EFV	Stage 1		Missing
kw	female	widowed	no_school_at_all	not_on_any_form_of_employment	semi_independent__sometimes_needs_to_be_	outpatient_department	tdf_3tc_efv		yes	sibling	information_not_available		2	no		60	165	others	regular_multi_disciplinary_team__mdt__me	lost_to_follow_up																0	35.5729	test & treat	Female	Widowed	No school	Not employed	Semi independent	Outpatient	TDF_3TC_EFV	TDF_3TC_EFV	Stage 2		Missing
kw	female	married	no_school_at_all	self_employment_business_person	independent__does_not_depend_on_any_one_	outpatient_department	tdf_3tc_efv		yes	spouse	information_not_available		2	no		96	168	others	regular_multi_disciplinary_team__mdt__me	active_on_art	active_on_art	_1000_copies_ml__number_of_copies_writte_1	active_on_art	not_due	active_on_art	due_but_not_done	active_on_art	not_due	active_on_art	ldl	active_on_art	not_due	active_on_art	ldl		1	54.4887	test & treat	Female	Married	No school	self employment	independent	Outpatient	TDF_3TC_EFV	TDF_3TC_EFV	Stage 2		Missing
kw	male	married	primary_school_class_8	self_employment_business_person	independent__does_not_depend_on_any_one_	others	azt_3tc_nvp		yes	parent	information_not_available		1	no		56	178	others	regular_multi_disciplinary_team__mdt__me	lost_to_follow_up																0	45.9384	delayed	Male	Married	Primary	self employment	independent	Others	AZT/3TC/NVP	AZT/3TC/NVP	Stage 1		Missing
kw	female	married		not_on_any_form_of_employment		outpatient_department	tdf_3tc_efv		no		information_not_available		1	no				nurse clinical_officer	regular_facility_staff_meetings regular_multi_disciplinary_team__mdt__me	lost_to_follow_up																0	26.48323	delayed	Female	Married	Tertiary	Not employed	independent	Outpatient	TDF_3TC_EFV	TDF_3TC_EFV	Stage 1		Missing
mbs	female	separated	secondary_school	informal_employment_e_g__jua_kali__house	semi_independent__sometimes_needs_to_be_	pmtct_anc_pnc	tdf_3tc_efv		yes	parent	3_or_more	368	1	no		56	171	hrio pharm_tech nurse clinical_officer	regular_multi_disciplinary_team__mdt__me	active_on_art	active_on_art	due_but_not_done	lost_to_follow_up													4246	51.48802	delayed	Female	Divorced/Separated	Secondary	informal employment	Semi independent	PMTCT ANC	TDF_3TC_EFV	TDF_3TC_EFV	Stage 1	368	<500
mbs	male	married	secondary_school	self_employment_business_person	semi_independent__sometimes_needs_to_be_	transfer_in	azt_3tc_efv		yes	spouse	2		1	no		92	182	counsellor	regular_facility_staff_meetings	active_on_art	active_on_art	ldl	active_on_art	not_due	active_on_art	not_due	active_on_art	due_but_not_done	active_on_art	due_but_not_done	active_on_art	ldl	active_on_art	ldl		49	41.44558	delayed	Male	Married	Secondary	self employment	Semi independent	Transfer in	AZT_3TC_EFV	Others	Stage 1		Missing
mbs	male	married	secondary_school	self_employment_business_person	semi_independent__sometimes_needs_to_be_	vct	tdf_3tc_efv		yes	spouse	3_or_more		1	no		48	164	others	regular_ccc_departmental_clinical_meetin	lost_to_follow_up																0	31.3128	test & treat	Male	Married	Secondary	self employment	Semi independent	VCT	TDF_3TC_EFV	TDF_3TC_EFV	Stage 1		Missing
mbs	male	married	tertiary_e_g__college__university	formal_employment	independent__does_not_depend_on_any_one_	outpatient_department	others	tdf/3tc/nev	yes	spouse	3_or_more	104	2	yes	tb_pulmonary_or_extra_pulmonary	79	179	clinical_officer hrio community_health_volunteer nurse	regular_ccc_departmental_clinical_meetin	active_on_art	active_on_art	due_but_not_done	active_on_art	ldl	active_on_art	due_but_not_done	active_on_art	not_due	active_on_art	not_due	active_on_art	not_due	active_on_art	ldl		4234	60.14511	delayed	Male	Married	Tertiary	Formal employment	independent	Outpatient	TDF/3TC/NEV	Others	Stage 2	104	<500
mbs	female	married	primary_school_not_completed	informal_employment_e_g__jua_kali__house	semi_independent__sometimes_needs_to_be_	transfer_in	tdf_3tc_efv		yes	spouse	2		2	no		94	168	nurse	regular_facility_staff_meetings regular_multi_disciplinary_team__mdt__me	active_on_art	active_on_art	_1000_copies_ml__number_of_copies_writte	active_on_art	not_due	active_on_art	due_but_not_done	active_on_art	not_due	active_on_art	not_due	lost_to_follow_up					76	37.52772	delayed	Female	Married	Primary	informal employment	Semi independent	Transfer in	TDF_3TC_EFV	TDF_3TC_EFV	Stage 2		Missing
mbs	female	single_never_married	primary_school_not_completed	not_on_any_form_of_employment	dependent__always_relies_on_family__rela	transfer_in	tdf_3tc_efv		yes	friend	information_not_available		1	no		104	160	clinical_officer	regular_facility_staff_meetings regular_multi_disciplinary_team__mdt__me	active_on_art	active_on_art	due_but_not_done	active_on_art	ldl	active_on_art	due_but_not_done	active_on_art	not_due	active_on_art	not_due	active_on_art	ldl	active_on_art	due_but_not_done		0	65.18275	delayed	Female	Single	Primary	Not employed	Dependent	Transfer in	TDF_3TC_EFV	TDF_3TC_EFV	Stage 1		Missing
mbs	female	married	primary_school_class_8	self_employment_business_person	dependent__always_relies_on_family__rela	vct	others	AZT/3TC/NVP	yes	spouse	3_or_more		1	no		75	157	counsellor nurse	regular_quality_work_improvement_team_me	active_on_art	active_on_art	_1000_copies_ml__number_of_copies_writte	active_on_art	due_but_not_done	active_on_art	ldl	active_on_art	ldl	active_on_art	due_but_not_done	active_on_art	due_but_not_done	active_on_art	ldl		2820	34.32991	delayed	Female	Married	Primary	self employment	Dependent	VCT	AZT/3TC/NVP	AZT/3TC/NVP	Stage 1		Missing
mbs	female	married	secondary_school	informal_employment_e_g__jua_kali__house	semi_independent__sometimes_needs_to_be_	transfer_in	tdf_3tc_efv		yes	spouse	2	661	1	no		54	157	mentor_mother	regular_facility_staff_meetings	active_on_art	active_on_art	ldl	active_on_art	not_due	active_on_art	due_but_not_done	active_on_art	not_due	active_on_art	due_but_not_done	active_on_art	ldl	active_on_art	not_due		2615	41.36071	delayed	Female	Married	Secondary	informal employment	Semi independent	Transfer in	TDF_3TC_EFV	TDF_3TC_EFV	Stage 1	661	>=500
mbs	female	single_never_married	secondary_school	not_on_any_form_of_employment	dependent__always_relies_on_family__rela	transfer_in	tdf_3tc_efv		yes	parent	2	236	1	no		50	158	nurse clinical_officer	regular_quality_work_improvement_team_me regular_ccc_departmental_clinical_meetin regular_multi_disciplinary_team__mdt__me	active_on_art	active_on_art	due_but_not_done	active_on_art	not_due	active_on_art	ldl	active_on_art	not_due	active_on_art	not_due	active_on_art	not_due	active_on_art	ldl		0	23.84668	test & treat	Female	Single	Secondary	Not employed	Dependent	Transfer in	TDF_3TC_EFV	TDF_3TC_EFV	Stage 1	236	<500
mbs	female	separated	tertiary_e_g__college__university	self_employment_business_person	independent__does_not_depend_on_any_one_	inpatient__adult	tdf_3tc_efv		no		3_or_more	288	1	no		62	163	pharm_tech clinical_officer hrio nurse	regular_multi_disciplinary_team__mdt__me	lost_to_follow_up																1943	51.84668	delayed	Female	Divorced/Separated	Tertiary	self employment	independent	Inpatient adults	TDF_3TC_EFV	TDF_3TC_EFV	Stage 1	288	<500
mbs	female	single_never_married	primary_school_not_completed	self_employment_business_person	dependent__always_relies_on_family__rela	vct	tdf_3tc_efv		yes	sibling	2		1	no		49	153	community_health_volunteer	regular_facility_staff_meetings	active_on_art	active_on_art	ldl	active_on_art	not_due	active_on_art	not_due	active_on_art	not_due	active_on_art	_1000_copies_ml__number_of_copies_writte	active_on_art	not_due	active_on_art	not_due		210	18.94045	delayed	Female	Single	Primary	self employment	Dependent	VCT	TDF_3TC_EFV	TDF_3TC_EFV	Stage 1		Missing
mbs	female	married	secondary_school	informal_employment_e_g__jua_kali__house	semi_independent__sometimes_needs_to_be_	vct	azt_3tc_nvp		yes	spouse	3_or_more		1	no		73	177	peer_educator	regular_ccc_departmental_clinical_meetin	active_on_art	active_on_art	ldl	active_on_art	not_due	active_on_art	not_due	active_on_art	not_due	active_on_art	not_due	active_on_art	not_due	active_on_art	due_but_not_done		77	32.98015	test & treat	Female	Married	Secondary	informal employment	Semi independent	VCT	AZT/3TC/NVP	AZT/3TC/NVP	Stage 1		Missing
mbs	female	married	primary_school_class_8	self_employment_business_person	semi_independent__sometimes_needs_to_be_	vct	tdf_3tc_efv		yes	spouse	3_or_more		1	no		76	172	community_health_volunteer	regular_multi_disciplinary_team__mdt__me	active_on_art	active_on_art	ldl	active_on_art	due_but_not_done	active_on_art	not_due	active_on_art	due_but_not_done	active_on_art	ldl	active_on_art	ldl	active_on_art	due_but_not_done		0	57.90281	delayed	Female	Married	Primary	self employment	Semi independent	VCT	TDF_3TC_EFV	TDF_3TC_EFV	Stage 1		Missing
mbs	female	married	secondary_school	self_employment_business_person	semi_independent__sometimes_needs_to_be_	others	tdf_3tc_efv		information_not_available		2	0	1	no		89	166	nurse	regular_quality_work_improvement_team_me regular_facility_staff_meetings regular_ccc_departmental_clinical_meetin regular_multi_disciplinary_team__mdt__me	lost_to_follow_up																0	36.49007	delayed	Female	Married	Secondary	self employment	Semi independent	Others	TDF_3TC_EFV	TDF_3TC_EFV	Stage 1	0	<500
mbs	female	married	secondary_school	informal_employment_e_g__jua_kali__house	semi_independent__sometimes_needs_to_be_	vct	tdf_3tc_efv		yes	spouse	3_or_more		1	no		85	176	nurse	regular_ccc_departmental_clinical_meetin	active_on_art	active_on_art	due_but_not_done	active_on_art	ldl	active_on_art	due_but_not_done	active_on_art	due_but_not_done	active_on_art	due_but_not_done	active_on_art	due_but_not_done	active_on_art	ldl		53	32.4846	delayed	Female	Married	Secondary	informal employment	Semi independent	VCT	TDF_3TC_EFV	TDF_3TC_EFV	Stage 1		Missing
mbs	male	married	secondary_school	self_employment_business_person	semi_independent__sometimes_needs_to_be_	vct	tdf_3tc_efv		yes	spouse	3_or_more		1	no		68	177	medical_officer hrio	regular_ccc_departmental_clinical_meetin	active_on_art	active_on_art	ldl	active_on_art	not_due	active_on_art	ldl	lost_to_follow_up				lost_to_follow_up					117	44.83504	test & treat	Male	Married	Secondary	self employment	Semi independent	VCT	TDF_3TC_EFV	TDF_3TC_EFV	Stage 1		Missing
mbs	female	married	secondary_school	self_employment_business_person	semi_independent__sometimes_needs_to_be_	vct	tdf_3tc_efv		yes	sibling	3_or_more	830	1	no		62	162	mentor_mother counsellor	regular_ccc_departmental_clinical_meetin	active_on_art	active_on_art	ldl	active_on_art	not_due	active_on_art	due_but_not_done	active_on_art	due_but_not_done	active_on_art	ldl	active_on_art	not_due	active_on_art	not_due		2247	48.48734	delayed	Female	Married	Secondary	self employment	Semi independent	VCT	TDF_3TC_EFV	TDF_3TC_EFV	Stage 1	830	>=500
mbs	female	married	primary_school_class_8	not_on_any_form_of_employment	dependent__always_relies_on_family__rela	transfer_in	azt_3tc_nvp		yes	spouse	3_or_more		1	no		56	167	peer_educator	regular_facility_staff_meetings	lost_to_follow_up																2342	33.48665	delayed	Female	Married	Primary	Not employed	Dependent	Transfer in	AZT/3TC/NVP	AZT/3TC/NVP	Stage 1		Missing
mbs	female	married	secondary_school	informal_employment_e_g__jua_kali__house	semi_independent__sometimes_needs_to_be_	vct	azt_3tc_nvp		yes	spouse	3_or_more	396	1	no		45	155	counsellor	regular_ccc_departmental_clinical_meetin	lost_to_follow_up																2472	38.23409	delayed	Female	Married	Secondary	informal employment	Semi independent	VCT	AZT/3TC/NVP	AZT/3TC/NVP	Stage 1	396	<500
mbs	female	married	primary_school_class_8	not_on_any_form_of_employment	dependent__always_relies_on_family__rela	vct	tdf_3tc_efv		yes	spouse	3_or_more	513	1	no		61	159	community_health_volunteer	regular_multi_disciplinary_team__mdt__me	active_on_art	active_on_art	ldl	active_on_art	ldl	active_on_art	due_but_not_done	active_on_art	ldl	active_on_art	not_due	active_on_art	ldl	active_on_art	ldl		2073	34.48597	delayed	Female	Married	Primary	Not employed	Dependent	VCT	TDF_3TC_EFV	TDF_3TC_EFV	Stage 1	513	>=500
mbs	male	married	secondary_school	self_employment_business_person	semi_independent__sometimes_needs_to_be_	vct	tdf_3tc_efv		yes	spouse	3_or_more	701	1	no		72	180	peer_educator	regular_ccc_departmental_clinical_meetin	active_on_art	active_on_art	ldl	active_on_art	not_due	active_on_art	not_due	active_on_art	ldl	active_on_art	not_due	active_on_art	not_due	active_on_art	ldl		2335	44.48734	delayed	Male	Married	Secondary	self employment	Semi independent	VCT	TDF_3TC_EFV	TDF_3TC_EFV	Stage 1	701	>=500
mbs	female	married	secondary_school	informal_employment_e_g__jua_kali__house	semi_independent__sometimes_needs_to_be_	vct	tdf_3tc_efv		yes	spouse	3_or_more		1	no		71	165	hrio community_health_volunteer counsellor	regular_ccc_departmental_clinical_meetin	active_on_art	active_on_art	ldl	active_on_art	due_but_not_done	active_on_art	ldl	active_on_art	due_but_not_done	active_on_art	not_due	active_on_art	ldl	active_on_art	ldl		1450	35.96167	delayed	Female	Married	Secondary	informal employment	Semi independent	VCT	TDF_3TC_EFV	TDF_3TC_EFV	Stage 1		Missing
mbs	female	married	tertiary_e_g__college__university	informal_employment_e_g__jua_kali__house	semi_independent__sometimes_needs_to_be_	vct	azt_3tc_nvp		yes	spouse	3_or_more	558	1	no		62	169	clinical_officer	regular_ccc_departmental_clinical_meetin regular_multi_disciplinary_team__mdt__me	active_on_art	active_on_art	due_but_not_done	active_on_art	due_but_not_done	active_on_art	due_but_not_done	active_on_art	not_due	active_on_art	not_due	active_on_art	not_due	active_on_art	ldl		3	43.23614	delayed	Female	Married	Tertiary	informal employment	Semi independent	VCT	AZT/3TC/NVP	AZT/3TC/NVP	Stage 1	558	>=500
mbs	male	married	secondary_school	informal_employment_e_g__jua_kali__house	semi_independent__sometimes_needs_to_be_	transfer_in	tdf_3tc_efv		yes	spouse	3_or_more		1	no		55	170	community_health_volunteer	regular_facility_staff_meetings	active_on_art	active_on_art	due_but_not_done	lost_to_follow_up													1490	46.3217	delayed	Male	Married	Secondary	informal employment	Semi independent	Transfer in	TDF_3TC_EFV	TDF_3TC_EFV	Stage 1		Missing
mbs	male	married	secondary_school	informal_employment_e_g__jua_kali__house	semi_independent__sometimes_needs_to_be_	vct	azt_3tc_nvp		yes	spouse	3_or_more		1	no		66	165	peer_educator	regular_ccc_departmental_clinical_meetin	active_on_art	active_on_art	_1000_copies_ml__number_of_copies_writte	active_on_art	not_due	active_on_art	ldl	active_on_art	due_but_not_done	active_on_art	ldl	active_on_art	due_but_not_done	active_on_art	ldl		1420	36.10404	delayed	Male	Married	Secondary	informal employment	Semi independent	VCT	AZT/3TC/NVP	AZT/3TC/NVP	Stage 1		Missing
mbs	female	married	secondary_school	informal_employment_e_g__jua_kali__house	semi_independent__sometimes_needs_to_be_	transfer_in	tdf_3tc_efv		yes	spouse	3_or_more		1	no		56	163	hrio	regular_ccc_departmental_clinical_meetin	active_on_art	active_on_art	ldl	active_on_art	not_due	active_on_art	ldl	active_on_art	not_due	active_on_art	not_due	active_on_art	not_due	active_on_art	ldl		0	46.42574	test & treat	Female	Married	Secondary	informal employment	Semi independent	Transfer in	TDF_3TC_EFV	TDF_3TC_EFV	Stage 1		Missing
mbs	female	married	secondary_school	self_employment_business_person	independent__does_not_depend_on_any_one_	vct	tdf_3tc_efv		no		3_or_more	160	1	no		59	156	peer_educator	regular_facility_staff_meetings	active_on_art	active_on_art	ldl	active_on_art	due_but_not_done	active_on_art	_1000_copies_ml__number_of_copies_writte	active_on_art	due_but_not_done	active_on_art	due_but_not_done	active_on_art	ldl	active_on_art	ldl		54	36.4846	delayed	Female	Married	Secondary	self employment	independent	VCT	TDF_3TC_EFV	TDF_3TC_EFV	Stage 1	160	<500
mbs	female	married	primary_school_class_8	not_on_any_form_of_employment	dependent__always_relies_on_family__rela	vct	tdf_3tc_efv		yes	parent	2	692	1	no		43	165	mentor_mother counsellor	regular_multi_disciplinary_team__mdt__me	active_on_art	active_on_art	_1000_copies_ml__number_of_copies_writte_1	active_on_art	due_but_not_done	active_on_art	due_but_not_done	active_on_art	ldl	active_on_art	not_due	active_on_art	not_due	active_on_art	ldl		1189	28.47912	delayed	Female	Married	Primary	Not employed	Dependent	VCT	TDF_3TC_EFV	TDF_3TC_EFV	Stage 1	692	>=500
mbs	female	married	secondary_school	not_on_any_form_of_employment	dependent__always_relies_on_family__rela	pmtct_anc_pnc	tdf_3tc_efv		yes	spouse	3_or_more		1	no		51	160	community_health_volunteer	regular_multi_disciplinary_team__mdt__me	active_on_art	active_on_art	ldl	active_on_art	ldl	active_on_art	ldl	active_on_art	ldl	active_on_art	due_but_not_done	active_on_art	not_due	active_on_art	due_but_not_done		1022	32.50377	delayed	Female	Married	Secondary	Not employed	Dependent	PMTCT ANC	TDF_3TC_EFV	TDF_3TC_EFV	Stage 1		Missing
mbs	male	married	secondary_school	informal_employment_e_g__jua_kali__house	semi_independent__sometimes_needs_to_be_	vct	tdf_3tc_efv		yes	spouse	3_or_more		1	no		78	178	counsellor	regular_facility_staff_meetings	active_on_art	active_on_art	ldl	active_on_art	not_due	active_on_art	due_but_not_done	active_on_art	not_due	active_on_art	not_due	active_on_art	due_but_not_done	active_on_art	ldl		1016	44.48734	delayed	Male	Married	Secondary	informal employment	Semi independent	VCT	TDF_3TC_EFV	TDF_3TC_EFV	Stage 1		Missing
mbs	female	single_never_married	secondary_school	self_employment_business_person	independent__does_not_depend_on_any_one_	inpatient__adult	tdf_3tc_efv		yes	sibling	1		1	no		54	165	nurse hrio clinical_officer	regular_ccc_departmental_clinical_meetin regular_multi_disciplinary_team__mdt__me	lost_to_follow_up																2983	39.15674	delayed	Female	Single	Secondary	self employment	independent	Inpatient adults	TDF_3TC_EFV	TDF_3TC_EFV	Stage 1		Missing
mbs	female	married	secondary_school	self_employment_business_person	semi_independent__sometimes_needs_to_be_	vct	tdf_3tc_efv		yes	spouse	3_or_more		1	no		52	155	peer_educator	regular_facility_staff_meetings	active_on_art	active_on_art	ldl	active_on_art	not_due	active_on_art	ldl	active_on_art	due_but_not_done	active_on_art	not_due	active_on_art	due_but_not_done	active_on_art	due_but_not_done		723	55.48802	delayed	Female	Married	Secondary	self employment	Semi independent	VCT	TDF_3TC_EFV	TDF_3TC_EFV	Stage 1		Missing
mbs	male	separated	primary_school_class_8	not_on_any_form_of_employment	semi_independent__sometimes_needs_to_be_	vct	tdf_3tc_efv		no		3_or_more	481	2	yes	tb_pulmonary_or_extra_pulmonary	62	177	clinical_officer	regular_ccc_departmental_clinical_meetin regular_multi_disciplinary_team__mdt__me	lost_to_follow_up																2478	49.44832	delayed	Male	Divorced/Separated	Primary	Not employed	Semi independent	VCT	TDF_3TC_EFV	TDF_3TC_EFV	Stage 2	481	<500
mbs	female	married	secondary_school	informal_employment_e_g__jua_kali__house	semi_independent__sometimes_needs_to_be_	vct	tdf_3tc_efv		yes	spouse	3_or_more		1	no		50	169	peer_educator	regular_ccc_departmental_clinical_meetin	lost_to_follow_up																0	32.95825	delayed	Female	Married	Secondary	informal employment	Semi independent	VCT	TDF_3TC_EFV	TDF_3TC_EFV	Stage 1		Missing
mbs	female	married	secondary_school	not_on_any_form_of_employment	dependent__always_relies_on_family__rela	vct	tdf_3tc_efv		yes	spouse	3_or_more	676	1	no		60	163	counsellor	regular_multi_disciplinary_team__mdt__me	active_on_art	active_on_art	_1000_copies_ml__number_of_copies_writte	active_on_art	ldl	active_on_art	ldl	active_on_art	due_but_not_done	active_on_art	due_but_not_done	active_on_art	due_but_not_done	active_on_art	due_but_not_done		492	32.4846	delayed	Female	Married	Secondary	Not employed	Dependent	VCT	TDF_3TC_EFV	TDF_3TC_EFV	Stage 1	676	>=500
mbs	female	married	secondary_school	informal_employment_e_g__jua_kali__house	semi_independent__sometimes_needs_to_be_	vct	tdf_3tc_efv		yes	spouse	3_or_more		1	no		70	154	community_health_volunteer	regular_ccc_departmental_clinical_meetin	active_on_art	active_on_art	ldl	active_on_art	not_due	active_on_art	ldl	active_on_art	not_due	active_on_art	not_due	active_on_art	not_due	active_on_art	ldl		930	34.95962	delayed	Female	Married	Secondary	informal employment	Semi independent	VCT	TDF_3TC_EFV	TDF_3TC_EFV	Stage 1		Missing
mbs	male	married	secondary_school	informal_employment_e_g__jua_kali__house	semi_independent__sometimes_needs_to_be_	vct	tdf_3tc_efv		yes	spouse	3_or_more		1	no		64	167	nurse	regular_multi_disciplinary_team__mdt__me	active_on_art	active_on_art	_1000_copies_ml__number_of_copies_writte_1	active_on_art	ldl	lost_to_follow_up											418	31.2334	delayed	Male	Married	Secondary	informal employment	Semi independent	VCT	TDF_3TC_EFV	TDF_3TC_EFV	Stage 1		Missing
mbs	female	married	primary_school_class_8	not_on_any_form_of_employment	dependent__always_relies_on_family__rela	vct	tdf_3tc_efv		yes	spouse	3_or_more	764	1	no		61	162	nurse	regular_facility_staff_meetings	transfer_out																0	29.48665	delayed	Female	Married	Primary	Not employed	Dependent	VCT	TDF_3TC_EFV	TDF_3TC_EFV	Stage 1	764	>=500
mbs	male	single_never_married	secondary_school	not_on_any_form_of_employment	dependent__always_relies_on_family__rela	outpatient_department	others	TDF/3TC/ATVR	yes	sibling	2		1	no		45	167	others	regular_ccc_departmental_clinical_meetin	lost_to_follow_up																0	27.54552	test & treat	Male	Single	Secondary	Not employed	Dependent	Outpatient	TDF/3TC/ATVR	Others	Stage 1		Missing
mbs	female	divorced		informal_employment_e_g__jua_kali__house	semi_independent__sometimes_needs_to_be_	vct	tdf_3tc_efv		yes	parent	2	480	1	no		87	156	hrio mentor_mother community_health_volunteer	regular_facility_staff_meetings regular_multi_disciplinary_team__mdt__me	active_on_art	active_on_art	ldl	active_on_art	ldl	active_on_art	ldl	active_on_art	_1000_copies_ml__number_of_copies_writte_1	active_on_art	_1000_copies_ml__number_of_copies_writte	active_on_art	not_due	active_on_art	_1000_copies_ml__number_of_copies_writte		44	29.33333	delayed	Female	Divorced/Separated	Tertiary	informal employment	Semi independent	VCT	TDF_3TC_EFV	TDF_3TC_EFV	Stage 1	480	<500
mbs	female	married	primary_school_class_8	self_employment_business_person	semi_independent__sometimes_needs_to_be_	vct	tdf_3tc_efv		yes	spouse	2		1	no		64	160	hrio	regular_ccc_departmental_clinical_meetin	active_on_art	active_on_art	_1000_copies_ml__number_of_copies_writte	active_on_art	not_due	active_on_art	ldl	lost_to_follow_up				lost_to_follow_up					264	56.48734	delayed	Female	Married	Primary	self employment	Semi independent	VCT	TDF_3TC_EFV	TDF_3TC_EFV	Stage 1		Missing
mbs	female	married	primary_school_class_8	informal_employment_e_g__jua_kali__house	semi_independent__sometimes_needs_to_be_	vct	tdf_3tc_efv		yes	spouse	3_or_more		1	no		61	165	community_health_volunteer	regular_ccc_departmental_clinical_meetin	transfer_out																85	32.99384	delayed	Female	Married	Primary	informal employment	Semi independent	VCT	TDF_3TC_EFV	TDF_3TC_EFV	Stage 1		Missing
mbs	female	single_never_married	secondary_school	not_on_any_form_of_employment	dependent__always_relies_on_family__rela	vct	tdf_3tc_efv		yes	parent	3_or_more	419	1	no		84	172	mentor_mother peer_educator counsellor	regular_multi_disciplinary_team__mdt__me	active_on_art	active_on_art	ldl	active_on_art	not_due	active_on_art	ldl	active_on_art	not_due	active_on_art	ldl	active_on_art	not_due	lost_to_follow_up			44	24.80219	delayed	Female	Single	Secondary	Not employed	Dependent	VCT	TDF_3TC_EFV	TDF_3TC_EFV	Stage 1	419	<500
mbs	male	married	secondary_school	informal_employment_e_g__jua_kali__house	semi_independent__sometimes_needs_to_be_	vct	tdf_3tc_efv		yes	spouse	3_or_more	408	1	no		67	160	peer_educator	regular_ccc_departmental_clinical_meetin	active_on_art	active_on_art	_1000_copies_ml__number_of_copies_writte	active_on_art	_1000_copies_ml__number_of_copies_writte	active_on_art	due_but_not_done	lost_to_follow_up				lost_to_follow_up					20	37.98494	delayed	Male	Married	Secondary	informal employment	Semi independent	VCT	TDF_3TC_EFV	TDF_3TC_EFV	Stage 1	408	<500
mbs	female	married	secondary_school	not_on_any_form_of_employment	semi_independent__sometimes_needs_to_be_	vct	tdf_3tc_efv		yes	spouse	3_or_more	204	1	no		47	158	counsellor	regular_facility_staff_meetings	active_on_art	active_on_art	due_but_not_done	active_on_art	ldl	active_on_art	ldl	transfer_out				transfer_out					0	44.48734	delayed	Female	Married	Secondary	Not employed	Semi independent	VCT	TDF_3TC_EFV	TDF_3TC_EFV	Stage 1	204	<500
mbs	female	married	secondary_school	not_on_any_form_of_employment	semi_independent__sometimes_needs_to_be_	vct	tdf_3tc_efv		yes	spouse	2		3	no		68	166	hrio mentor_mother	regular_facility_staff_meetings	active_on_art	active_on_art	ldl	active_on_art	not_due	active_on_art	due_but_not_done	active_on_art	ldl	active_on_art	not_due	active_on_art	not_due	active_on_art	ldl		0	45.48939	delayed	Female	Married	Secondary	Not employed	Semi independent	VCT	TDF_3TC_EFV	TDF_3TC_EFV	Stage 3		Missing
mbs	female	married	secondary_school	self_employment_business_person	semi_independent__sometimes_needs_to_be_	vct	tdf_3tc_efv		yes	spouse	2	903	1	no		97	160	others	regular_facility_staff_meetings	active_on_art	active_on_art	ldl	active_on_art	not_due	active_on_art	ldl	active_on_art	not_due	active_on_art	not_due	active_on_art	due_but_not_done	active_on_art	ldl		1	57.94387	delayed	Female	Married	Secondary	self employment	Semi independent	VCT	TDF_3TC_EFV	TDF_3TC_EFV	Stage 1	903	>=500
mbs	female	married	secondary_school	informal_employment_e_g__jua_kali__house	semi_independent__sometimes_needs_to_be_	pmtct_anc_pnc	tdf_3tc_efv		yes	spouse	3_or_more		1	no		60	164	counsellor	regular_facility_staff_meetings	active_on_art	active_on_art	ldl	transfer_out													0	38.18754	delayed	Female	Married	Secondary	informal employment	Semi independent	PMTCT ANC	TDF_3TC_EFV	TDF_3TC_EFV	Stage 1		Missing
mbs	female	married	secondary_school	informal_employment_e_g__jua_kali__house	semi_independent__sometimes_needs_to_be_	vct	tdf_3tc_efv		yes	spouse	3_or_more	276	1	no		50	160	others	regular_ccc_departmental_clinical_meetin	lost_to_follow_up																25	35.48528	delayed	Female	Married	Secondary	informal employment	Semi independent	VCT	TDF_3TC_EFV	TDF_3TC_EFV	Stage 1	276	<500
mbs	female	married	secondary_school	self_employment_business_person	semi_independent__sometimes_needs_to_be_	vct	tdf_3tc_efv		yes	spouse	3_or_more		1	no		84	166	others	regular_ccc_departmental_clinical_meetin	lost_to_follow_up																434	33.48939	delayed	Female	Married	Secondary	self employment	Semi independent	VCT	TDF_3TC_EFV	TDF_3TC_EFV	Stage 1		Missing
mbs	male	married	secondary_school	self_employment_business_person	semi_independent__sometimes_needs_to_be_	transfer_in	tdf_3tc_efv		yes	spouse	3_or_more		1	no		71	171	peer_educator	regular_facility_staff_meetings	active_on_art	active_on_art	_1000_copies_ml__number_of_copies_writte	active_on_art	not_due	active_on_art	ldl	active_on_art	not_due	active_on_art	not_due	active_on_art	not_due	active_on_art	due_but_not_done		29	67.48802	delayed	Male	Married	Secondary	self employment	Semi independent	Transfer in	TDF_3TC_EFV	TDF_3TC_EFV	Stage 1		Missing
mbs	female	divorced	secondary_school	self_employment_business_person	semi_independent__sometimes_needs_to_be_	vct	tdf_3tc_efv		yes	sibling	3_or_more	92	1	no		73	161	others	regular_facility_staff_meetings	active_on_art	active_on_art	due_but_not_done	active_on_art	ldl	active_on_art	due_but_not_done	active_on_art	ldl	active_on_art	not_due	active_on_art	not_due	active_on_art	ldl		8	45.48939	delayed	Female	Divorced/Separated	Secondary	self employment	Semi independent	VCT	TDF_3TC_EFV	TDF_3TC_EFV	Stage 1	92	<500
mbs	female	married	tertiary_e_g__college__university	informal_employment_e_g__jua_kali__house	independent__does_not_depend_on_any_one_	vct	others	TDF/3TC/NEV	yes	parent	3_or_more	459	2	no		50	169	clinical_officer nurse hrio pharm_tech	regular_multi_disciplinary_team__mdt__me	active_on_art	active_on_art	ldl	active_on_art	not_due	active_on_art	ldl	active_on_art	not_due	active_on_art	not_due	active_on_art	not_due	active_on_art	due_but_not_done		2245	61.48939	delayed	Female	Married	Tertiary	informal employment	independent	VCT	TDF/3TC/NEV	Others	Stage 2	459	<500
mbs	male	single_never_married	secondary_school	not_on_any_form_of_employment	dependent__always_relies_on_family__rela	vct	tdf_3tc_efv		yes	parent	2		1	no		54	168	others mentor_mother	regular_quality_work_improvement_team_me	lost_to_follow_up																0	24.47912	delayed	Male	Single	Secondary	Not employed	Dependent	VCT	TDF_3TC_EFV	TDF_3TC_EFV	Stage 1		Missing
mbs	male	married	secondary_school	self_employment_business_person	semi_independent__sometimes_needs_to_be_	vct	tdf_3tc_efv		yes	spouse	3_or_more		1	no		71	169	counsellor	regular_facility_staff_meetings	active_on_art	transfer_out															0	50.4887	delayed	Male	Married	Secondary	self employment	Semi independent	VCT	TDF_3TC_EFV	TDF_3TC_EFV	Stage 1		Missing
mbs	female	married	secondary_school	self_employment_business_person	semi_independent__sometimes_needs_to_be_	vct	tdf_3tc_efv		yes	spouse	3_or_more		3	no		49	152	mentor_mother	regular_ccc_departmental_clinical_meetin	lost_to_follow_up																0	48.48734	delayed	Female	Married	Secondary	self employment	Semi independent	VCT	TDF_3TC_EFV	TDF_3TC_EFV	Stage 3		Missing
mbs	male	married	secondary_school	not_on_any_form_of_employment	semi_independent__sometimes_needs_to_be_	vct	tdf_3tc_efv		yes	spouse	3_or_more		1	no		72	171	community_health_volunteer mentor_mother	regular_multi_disciplinary_team__mdt__me	active_on_art	active_on_art	ldl	active_on_art	ldl	active_on_art	not_due	active_on_art	ldl	active_on_art	not_due	active_on_art	not_due	active_on_art	ldl		0	31.68241	delayed	Male	Married	Secondary	Not employed	Semi independent	VCT	TDF_3TC_EFV	TDF_3TC_EFV	Stage 1		Missing
mbs	female	married	secondary_school	not_on_any_form_of_employment	semi_independent__sometimes_needs_to_be_	vct	tdf_3tc_efv		yes	spouse	1		1	no		70	158	mentor_mother	regular_facility_staff_meetings	active_on_art	active_on_art	due_but_not_done	active_on_art	not_due	active_on_art	ldl	active_on_art	not_due	active_on_art	not_due	active_on_art	ldl	active_on_art	ldl		5	44.48734	delayed	Female	Married	Secondary	Not employed	Semi independent	VCT	TDF_3TC_EFV	TDF_3TC_EFV	Stage 1		Missing
mbs	female	married	secondary_school	self_employment_business_person	semi_independent__sometimes_needs_to_be_	vct	tdf_3tc_efv		yes	spouse	3_or_more		1	no		45	158	community_health_volunteer	regular_facility_staff_meetings	transfer_out																0	39.48802	delayed	Female	Married	Secondary	self employment	Semi independent	VCT	TDF_3TC_EFV	TDF_3TC_EFV	Stage 1		Missing
mbs	male	divorced	primary_school_class_8	self_employment_business_person	semi_independent__sometimes_needs_to_be_	vct	tdf_3tc_efv		yes	spouse	3_or_more	204	1	no		47	168	peer_educator	regular_ccc_departmental_clinical_meetin	active_on_art	active_on_art	ldl	active_on_art	ldl	active_on_art	not_due	active_on_art	due_but_not_done	active_on_art	not_due	active_on_art	not_due	lost_to_follow_up			14	51.55921	delayed	Male	Divorced/Separated	Primary	self employment	Semi independent	VCT	TDF_3TC_EFV	TDF_3TC_EFV	Stage 1	204	<500
mbs	female	married	secondary_school	self_employment_business_person	semi_independent__sometimes_needs_to_be_	vct	tdf_3tc_efv		yes	spouse	3_or_more		1	no		51	155	others	regular_ccc_departmental_clinical_meetin	transfer_out																28	48.94182	test & treat	Female	Married	Secondary	self employment	Semi independent	VCT	TDF_3TC_EFV	TDF_3TC_EFV	Stage 1		Missing
mbs	male	married	secondary_school	informal_employment_e_g__jua_kali__house	semi_independent__sometimes_needs_to_be_	vct	tdf_3tc_efv		yes	spouse	3_or_more		1	no		73	168	clinical_officer	regular_ccc_departmental_clinical_meetin	active_on_art	active_on_art	ldl	active_on_art	not_due	active_on_art	not_due	active_on_art	ldl	active_on_art	not_due	active_on_art	not_due	active_on_art	ldl		0	36.94456	test & treat	Male	Married	Secondary	informal employment	Semi independent	VCT	TDF_3TC_EFV	TDF_3TC_EFV	Stage 1		Missing
mbs	female	single_never_married	primary_school_class_8	not_on_any_form_of_employment	semi_independent__sometimes_needs_to_be_	vct	tdf_3tc_efv		yes	sibling	3_or_more	702	1	no		68	163	community_health_volunteer peer_educator	regular_facility_staff_meetings	active_on_art	active_on_art	_1000_copies_ml__number_of_copies_writte	active_on_art	not_due	active_on_art	due_but_not_done	active_on_art	ldl	active_on_art	due_but_not_done	active_on_art	due_but_not_done	active_on_art	ldl		373	48.5421	delayed	Female	Single	Primary	Not employed	Semi independent	VCT	TDF_3TC_EFV	TDF_3TC_EFV	Stage 1	702	>=500
mbs	female	married	secondary_school	informal_employment_e_g__jua_kali__house	semi_independent__sometimes_needs_to_be_	vct	tdf_3tc_efv		yes	spouse	3_or_more		1	no		60	160	nurse	regular_ccc_departmental_clinical_meetin	lost_to_follow_up																0	31.78097	test & treat	Female	Married	Secondary	informal employment	Semi independent	VCT	TDF_3TC_EFV	TDF_3TC_EFV	Stage 1		Missing
mbs	female	single_never_married	secondary_school	not_on_any_form_of_employment	dependent__always_relies_on_family__rela	vct	tdf_3tc_efv		yes	parent	3_or_more		1	no		63	168	counsellor	regular_facility_staff_meetings	active_on_art	active_on_art	ldl	active_on_art	due_but_not_done	active_on_art	ldl	active_on_art	not_due	active_on_art	not_due	active_on_art	not_due	active_on_art	ldl		0	26.6694	test & treat	Female	Single	Secondary	Not employed	Dependent	VCT	TDF_3TC_EFV	TDF_3TC_EFV	Stage 1		Missing
mbs	male	married	secondary_school	informal_employment_e_g__jua_kali__house	semi_independent__sometimes_needs_to_be_	vct	tdf_3tc_efv		yes	spouse	3_or_more		1	no		61	162	others	regular_ccc_departmental_clinical_meetin	active_on_art	active_on_art	ldl	active_on_art	not_due	active_on_art	not_due	active_on_art	ldl	active_on_art	not_due	transfer_out					0	49.96304	test & treat	Male	Married	Secondary	informal employment	Semi independent	VCT	TDF_3TC_EFV	TDF_3TC_EFV	Stage 1		Missing
mbs	female	married	secondary_school	self_employment_business_person	semi_independent__sometimes_needs_to_be_	vct	tdf_3tc_efv		no		1		1	no		45	157	peer_educator mentor_mother	regular_ccc_departmental_clinical_meetin	active_on_art	active_on_art	due_but_not_done	active_on_art	due_but_not_done	active_on_art	ldl	active_on_art	not_due	active_on_art	due_but_not_done	active_on_art	not_due	active_on_art	ldl		0	21.1499	test & treat	Female	Married	Secondary	self employment	Semi independent	VCT	TDF_3TC_EFV	TDF_3TC_EFV	Stage 1		Missing
mbs	male	married	secondary_school	informal_employment_e_g__jua_kali__house	semi_independent__sometimes_needs_to_be_	vct	tdf_3tc_efv		yes	spouse	1	312	1	no		65	180	counsellor hrio	regular_facility_staff_meetings	active_on_art	active_on_art	due_but_not_done	active_on_art	ldl	active_on_art	ldl	active_on_art	not_due	active_on_art	not_due	active_on_art	not_due	active_on_art	due_but_not_done		0	35.90691	test & treat	Male	Married	Secondary	informal employment	Semi independent	VCT	TDF_3TC_EFV	TDF_3TC_EFV	Stage 1	312	<500
mbs	male	married	secondary_school	informal_employment_e_g__jua_kali__house	semi_independent__sometimes_needs_to_be_	vct	tdf_3tc_efv		yes	spouse	3_or_more		1	no		60	164	pharm_tech	regular_ccc_departmental_clinical_meetin	active_on_art	active_on_art	_1000_copies_ml__number_of_copies_writte	active_on_art	not_due	active_on_art	not_due	active_on_art	ldl	active_on_art	not_due	active_on_art	due_but_not_done	active_on_art	due_but_not_done		0	45.48939	test & treat	Male	Married	Secondary	informal employment	Semi independent	VCT	TDF_3TC_EFV	TDF_3TC_EFV	Stage 1		Missing
mbs	female	married	primary_school_class_8	self_employment_business_person	semi_independent__sometimes_needs_to_be_	vct	tdf_3tc_efv		yes	spouse	2		1	no		41	162	mentor_mother	regular_facility_staff_meetings	lost_to_follow_up																0	27.02533	test & treat	Female	Married	Primary	self employment	Semi independent	VCT	TDF_3TC_EFV	TDF_3TC_EFV	Stage 1		Missing
mbs	female	married	secondary_school	informal_employment_e_g__jua_kali__house	semi_independent__sometimes_needs_to_be_	vct	tdf_3tc_efv		yes	spouse	3_or_more		1	no		52	166	nurse	regular_ccc_departmental_clinical_meetin	lost_to_follow_up																0	33.0924	test & treat	Female	Married	Secondary	informal employment	Semi independent	VCT	TDF_3TC_EFV	TDF_3TC_EFV	Stage 1		Missing
mbs	female	married	secondary_school	self_employment_business_person	semi_independent__sometimes_needs_to_be_	vct	tdf_3tc_efv		yes	spouse	3_or_more		1	no		73	165	nurse pharm_tech	regular_ccc_departmental_clinical_meetin	active_on_art	active_on_art	_1000_copies_ml__number_of_copies_writte_1	active_on_art	not_due	active_on_art	not_due	active_on_art	not_due	active_on_art	_1000_copies_ml__number_of_copies_writte_1	active_on_art	not_due	active_on_art	_1000_copies_ml__number_of_copies_writte_1		3	29.60438	test & treat	Female	Married	Secondary	self employment	Semi independent	VCT	TDF_3TC_EFV	TDF_3TC_EFV	Stage 1		Missing
mbs	male	married	secondary_school	informal_employment_e_g__jua_kali__house	semi_independent__sometimes_needs_to_be_	vct	tdf_3tc_efv		yes	spouse	3_or_more		1	no		51	160	peer_educator	regular_ccc_departmental_clinical_meetin	active_on_art	lost_to_follow_up															0	74.91581	test & treat	Male	Married	Secondary	informal employment	Semi independent	VCT	TDF_3TC_EFV	TDF_3TC_EFV	Stage 1		Missing
mbs	female	married	tertiary_e_g__college__university	formal_employment	semi_independent__sometimes_needs_to_be_	vct	tdf_3tc_efv		yes	spouse	3_or_more	289	1	no		61	160	hrio nurse pharm_tech peer_educator	regular_ccc_departmental_clinical_meetin regular_multi_disciplinary_team__mdt__me	transfer_out																1986	50.4887	delayed	Female	Married	Tertiary	Formal employment	Semi independent	VCT	TDF_3TC_EFV	TDF_3TC_EFV	Stage 1	289	<500
mbs	male	married	tertiary_e_g__college__university	self_employment_business_person	independent__does_not_depend_on_any_one_	outpatient_department	tdf_3tc_efv		yes	spouse	3_or_more	514	1	no		51	166	clinical_officer pharm_tech nurse hrio	regular_multi_disciplinary_team__mdt__me	active_on_art	active_on_art	ldl	active_on_art	not_due	active_on_art	ldl	active_on_art	not_due	active_on_art	not_due	active_on_art	not_due	active_on_art	ldl		853	56.48734	delayed	Male	Married	Tertiary	self employment	independent	Outpatient	TDF_3TC_EFV	TDF_3TC_EFV	Stage 1	514	>=500
mbs	female	married	primary_school_class_8	informal_employment_e_g__jua_kali__house	semi_independent__sometimes_needs_to_be_	vct	tdf_3tc_efv		yes	spouse	3_or_more	358	2	no		57	160	nurse	regular_ccc_departmental_clinical_meetin regular_multi_disciplinary_team__mdt__me	lost_to_follow_up																1880	47.67419	delayed	Female	Married	Primary	informal employment	Semi independent	VCT	TDF_3TC_EFV	TDF_3TC_EFV	Stage 2	358	<500
mbs	female	single_never_married	primary_school_class_8	self_employment_business_person	dependent__always_relies_on_family__rela	pmtct_anc_pnc	tdf_3tc_efv		yes	parent	1		1	no		58	167	peer_educator	regular_facility_staff_meetings	active_on_art	lost_to_follow_up															466	23.40589	delayed	Female	Single	Primary	self employment	Dependent	PMTCT ANC	TDF_3TC_EFV	TDF_3TC_EFV	Stage 1		Missing
mbs	female	separated	secondary_school	self_employment_business_person	semi_independent__sometimes_needs_to_be_	vct	tdf_3tc_efv		information_not_available		2	94	3	yes	varicella_zoster_virus_herpes_simplex	91	156	clinical_officer	regular_ccc_departmental_clinical_meetin regular_multi_disciplinary_team__mdt__me	transfer_out																1551	41.0705	delayed	Female	Divorced/Separated	Secondary	self employment	Semi independent	VCT	TDF_3TC_EFV	TDF_3TC_EFV	Stage 3	94	<500
mbs	male	married	secondary_school	formal_employment	dependent__always_relies_on_family__rela	vct	tdf_3tc_efv		no		3_or_more	335	1	no		64	175	clinical_officer	regular_ccc_departmental_clinical_meetin regular_multi_disciplinary_team__mdt__me	lost_to_follow_up																1507	38.72416	delayed	Male	Married	Secondary	Formal employment	Dependent	VCT	TDF_3TC_EFV	TDF_3TC_EFV	Stage 1	335	<500
mbs	female	single_never_married	secondary_school	informal_employment_e_g__jua_kali__house	semi_independent__sometimes_needs_to_be_	inpatient__adult	tdf_3tc_efv		yes	parent	3_or_more	650	1	no		72	155	clinical_officer	regular_ccc_departmental_clinical_meetin regular_multi_disciplinary_team__mdt__me	lost_to_follow_up																229	29.6783	delayed	Female	Single	Secondary	informal employment	Semi independent	Inpatient adults	TDF_3TC_EFV	TDF_3TC_EFV	Stage 1	650	>=500
mbs	male	married	secondary_school	self_employment_business_person	semi_independent__sometimes_needs_to_be_	vct	tdf_3tc_efv		yes	spouse	1	260	1	no		78	148	counsellor others clinical_officer	regular_ccc_departmental_clinical_meetin regular_multi_disciplinary_team__mdt__me	active_on_art	active_on_art	ldl	active_on_art	not_due	active_on_art	ldl	active_on_art	not_due	active_on_art	not_due	active_on_art	not_due	active_on_art	due_but_not_done		434	38.4887	delayed	Male	Married	Secondary	self employment	Semi independent	VCT	TDF_3TC_EFV	TDF_3TC_EFV	Stage 1	260	<500
mbs	female	married	secondary_school	informal_employment_e_g__jua_kali__house	semi_independent__sometimes_needs_to_be_	vct	tdf_3tc_efv		no		3_or_more		1	no		64	158	mentor_mother peer_educator	regular_multi_disciplinary_team__mdt__me	active_on_art	active_on_art	_1000_copies_ml__number_of_copies_writte	active_on_art	not_due	active_on_art	ldl	active_on_art	not_due	active_on_art	not_due	active_on_art	ldl	active_on_art	ldl		1568	38.48597	delayed	Female	Married	Secondary	informal employment	Semi independent	VCT	TDF_3TC_EFV	TDF_3TC_EFV	Stage 1		Missing
mbs	male	married	secondary_school	self_employment_business_person	independent__does_not_depend_on_any_one_	vct	tdf_3tc_efv		information_not_available		2		1	no				clinical_officer	regular_ccc_departmental_clinical_meetin	active_on_art	active_on_art	ldl	active_on_art	not_due	active_on_art	due_but_not_done	declined_stopped_treatment				lost_to_follow_up					3182	50.4887	delayed	Male	Married	Secondary	self employment	independent	VCT	TDF_3TC_EFV	TDF_3TC_EFV	Stage 1		Missing
mbs	female	married	secondary_school	informal_employment_e_g__jua_kali__house	semi_independent__sometimes_needs_to_be_	vct	tdf_3tc_efv		yes	spouse	3_or_more		1	no		60	153	pharm_tech	regular_ccc_departmental_clinical_meetin	active_on_art	active_on_art	ldl	lost_to_follow_up													363	30.86653	delayed	Female	Married	Secondary	informal employment	Semi independent	VCT	TDF_3TC_EFV	TDF_3TC_EFV	Stage 1		Missing
mbs	female	separated	secondary_school	informal_employment_e_g__jua_kali__house	semi_independent__sometimes_needs_to_be_	vct	azt_3tc_nvp		information_not_available		1		1	no		58	178	clinical_officer	regular_ccc_departmental_clinical_meetin	active_on_art	active_on_art	due_but_not_done	lost_to_follow_up													2413	40.68446	delayed	Female	Divorced/Separated	Secondary	informal employment	Semi independent	VCT	AZT/3TC/NVP	AZT/3TC/NVP	Stage 1		Missing
mbs	female	single_never_married	tertiary_e_g__college__university	formal_employment	dependent__always_relies_on_family__rela	vct	tdf_3tc_efv		yes	friend	1	473	2	yes	candidiasis_oral__oesophageal__vaginal_e	54	160	clinical_officer	regular_ccc_departmental_clinical_meetin	active_on_art	active_on_art	ldl	active_on_art	not_due	active_on_art	due_but_not_done	lost_to_follow_up				lost_to_follow_up					0	36.36687	test & treat	Female	Single	Tertiary	Formal employment	Dependent	VCT	TDF_3TC_EFV	TDF_3TC_EFV	Stage 2	473	<500
mbs	female	widowed	primary_school_not_completed	not_on_any_form_of_employment	dependent__always_relies_on_family__rela	vct	tdf_3tc_efv		yes	other_relative	1		1	no		54	160	clinical_officer	regular_facility_staff_meetings	active_on_art	active_on_art	due_but_not_done	active_on_art	not_due	active_on_art	due_but_not_done	active_on_art	not_due	active_on_art	not_due	active_on_art	not_due	active_on_art	_1000_copies_ml__number_of_copies_writte		11	51.49076	delayed	Female	Widowed	Primary	Not employed	Dependent	VCT	TDF_3TC_EFV	TDF_3TC_EFV	Stage 1		Missing
mbs	male	single_never_married	secondary_school	not_on_any_form_of_employment	dependent__always_relies_on_family__rela	vct	tdf_3tc_efv		yes	parent	2		1	no		78	167	mentor_mother counsellor	regular_multi_disciplinary_team__mdt__me	active_on_art	active_on_art	_1000_copies_ml__number_of_copies_writte	active_on_art	not_due	active_on_art	ldl	lost_to_follow_up				lost_to_follow_up					1379	26.51882	delayed	Male	Single	Secondary	Not employed	Dependent	VCT	TDF_3TC_EFV	TDF_3TC_EFV	Stage 1		Missing
mbs	female	married	secondary_school	not_on_any_form_of_employment	dependent__always_relies_on_family__rela	transfer_in	tdf_3tc_efv		yes	spouse	2		2	no		60	160	community_health_volunteer	regular_ccc_departmental_clinical_meetin	active_on_art	active_on_art	due_but_not_done	active_on_art	not_due	active_on_art	ldl	active_on_art	not_due	active_on_art	not_due	active_on_art	not_due	active_on_art	ldl		1338	40.42163	delayed	Female	Married	Secondary	Not employed	Dependent	Transfer in	TDF_3TC_EFV	TDF_3TC_EFV	Stage 2		Missing
mbs	female	married	secondary_school	self_employment_business_person	independent__does_not_depend_on_any_one_	vct	tdf_3tc_efv		yes	spouse	3_or_more	594	1	no		76	157	clinical_officer nurse hrio pharm_tech	regular_multi_disciplinary_team__mdt__me	lost_to_follow_up																2397	53.48939	delayed	Female	Married	Secondary	self employment	independent	VCT	TDF_3TC_EFV	TDF_3TC_EFV	Stage 1	594	>=500
mbs	female	divorced	tertiary_e_g__college__university	formal_employment	independent__does_not_depend_on_any_one_	vct	tdf_3tc_efv		no		3_or_more	569	1	no		76	171	clinical_officer	regular_ccc_departmental_clinical_meetin regular_multi_disciplinary_team__mdt__me	lost_to_follow_up																0	48.48734	delayed	Female	Divorced/Separated	Tertiary	Formal employment	independent	VCT	TDF_3TC_EFV	TDF_3TC_EFV	Stage 1	569	>=500
mbs	male	married	tertiary_e_g__college__university	informal_employment_e_g__jua_kali__house		vct	others	tdf/3tv/nev	yes	spouse	1	359	1	no		71	178	clinical_officer hrio nurse	regular_ccc_departmental_clinical_meetin regular_multi_disciplinary_team__mdt__me	active_on_art	active_on_art	due_but_not_done	active_on_art	not_due	active_on_art	due_but_not_done	active_on_art	not_due	active_on_art	not_due	active_on_art	not_due	active_on_art	ldl		4	50.4887	test & treat	Male	Married	Tertiary	informal employment	independent	VCT	TDF/3TV/NEV	Others	Stage 1	359	<500
mbs	female	married	secondary_school	self_employment_business_person	independent__does_not_depend_on_any_one_	vct	tdf_3tc_efv		information_not_available		1		1	no_documentation_of_tb_and_other_opportu				nurse hrio pharm_tech clinical_officer counsellor lab_tech		active_on_art	transfer_out															0	28.49008	test & treat	Female	Married	Secondary	self employment	independent	VCT	TDF_3TC_EFV	TDF_3TC_EFV	Stage 1		Missing
mbs	male	separated	secondary_school	self_employment_business_person	semi_independent__sometimes_needs_to_be_	vct	azt_3tc_nvp		yes	parent	3_or_more		1	no		68	165	mentor_mother	regular_facility_staff_meetings	active_on_art	active_on_art	due_but_not_done	active_on_art	due_but_not_done	active_on_art	ldl	active_on_art	not_due	active_on_art	ldl	active_on_art	due_but_not_done	active_on_art	ldl		2878	42.4887	delayed	Male	Divorced/Separated	Secondary	self employment	Semi independent	VCT	AZT/3TC/NVP	AZT/3TC/NVP	Stage 1		Missing
mbs	male	married	primary_school_class_8	self_employment_business_person	independent__does_not_depend_on_any_one_	vct	tdf_3tc_efv		information_not_available		1		1	no_documentation_of_tb_and_other_opportu				counsellor hrio lab_tech pharm_tech nurse clinical_officer		active_on_art	active_on_art	due_but_not_done	active_on_art	not_due	active_on_art	ldl	active_on_art	not_due	active_on_art	ldl	active_on_art	not_due	active_on_art	due_but_not_done		0	55.90144	test & treat	Male	Married	Primary	self employment	independent	VCT	TDF_3TC_EFV	TDF_3TC_EFV	Stage 1		Missing
mbs	female	single_never_married	primary_school_class_8	not_on_any_form_of_employment	dependent__always_relies_on_family__rela	outpatient_department	tdf_3tc_efv		no		1	594	2	no		78	164	hrio nurse clinical_officer	regular_quality_work_improvement_team_me regular_facility_staff_meetings regular_ccc_departmental_clinical_meetin regular_multi_disciplinary_team__mdt__me	active_on_art	active_on_art	due_but_not_done	active_on_art	not_due	active_on_art	ldl	active_on_art	not_due	active_on_art	not_due	active_on_art	not_due	active_on_art	ldl		2773	34.67488	delayed	Female	Single	Primary	Not employed	Dependent	Outpatient	TDF_3TC_EFV	TDF_3TC_EFV	Stage 2	594	>=500
mbs	female	married	primary_school_class_8	self_employment_business_person	independent__does_not_depend_on_any_one_	transfer_in	tdf_3tc_efv		information_not_available		1	386	1	no_documentation_of_tb_and_other_opportu		65	155	pharm_tech counsellor lab_tech nurse hrio clinical_officer		active_on_art	active_on_art	due_but_not_done	active_on_art	not_due	active_on_art	due_but_not_done	active_on_art	not_due	active_on_art	not_due	active_on_art	not_due	active_on_art	ldl		0	48.49007	test & treat	Female	Married	Primary	self employment	independent	Transfer in	TDF_3TC_EFV	TDF_3TC_EFV	Stage 1	386	<500
mbs	female	married	secondary_school	informal_employment_e_g__jua_kali__house	semi_independent__sometimes_needs_to_be_	vct	tdf_3tc_efv		yes	parent	3_or_more		1	no		59	168	community_health_volunteer counsellor	regular_ccc_departmental_clinical_meetin	lost_to_follow_up																1605	33.48665	delayed	Female	Married	Secondary	informal employment	Semi independent	VCT	TDF_3TC_EFV	TDF_3TC_EFV	Stage 1		Missing
mbs	female	single_never_married	secondary_school	self_employment_business_person	semi_independent__sometimes_needs_to_be_	vct	tdf_3tc_efv		no		3_or_more	0	1	no				nurse	regular_quality_work_improvement_team_me regular_facility_staff_meetings regular_ccc_departmental_clinical_meetin regular_multi_disciplinary_team__mdt__me	active_on_art	active_on_art	ldl	active_on_art	ldl	active_on_art	ldl	active_on_art	ldl	active_on_art	ldl	active_on_art	ldl	active_on_art	ldl		0	24.44901	delayed	Female	Single	Secondary	self employment	Semi independent	VCT	TDF_3TC_EFV	TDF_3TC_EFV	Stage 1	0	<500
mbs	female	single_never_married	secondary_school	not_on_any_form_of_employment	dependent__always_relies_on_family__rela	transfer_in	tdf_3tc_efv		no		1		2	no_documentation_of_tb_and_other_opportu		47	155	clinical_officer	regular_ccc_departmental_clinical_meetin	active_on_art	active_on_art	due_but_not_done	active_on_art	not_due	active_on_art	due_but_not_done	active_on_art	not_due	active_on_art	not_due	active_on_art	not_due	active_on_art	ldl		0	21.48939	test & treat	Female	Single	Secondary	Not employed	Dependent	Transfer in	TDF_3TC_EFV	TDF_3TC_EFV	Stage 2		Missing
mbs	female	widowed	primary_school_not_completed	self_employment_business_person	independent__does_not_depend_on_any_one_	vct	tdf_3tc_efv		information_not_available		3_or_more		1	no		44	154	clinical_officer	regular_ccc_departmental_clinical_meetin	active_on_art	active_on_art	ldl	active_on_art	not_due	active_on_art	_1000_copies_ml__number_of_copies_writte	active_on_art	not_due	active_on_art	not_due	active_on_art	not_due	active_on_art	ldl		2010	64.48734	delayed	Female	Widowed	Primary	self employment	independent	VCT	TDF_3TC_EFV	TDF_3TC_EFV	Stage 1		Missing
mbs	female	married	tertiary_e_g__college__university	self_employment_business_person	independent__does_not_depend_on_any_one_	vct	tdf_3tc_efv		yes	sibling	1		1	no		90	164	clinical_officer	regular_ccc_departmental_clinical_meetin	active_on_art	active_on_art	_1000_copies_ml__number_of_copies_writte	active_on_art	not_due	active_on_art	due_but_not_done	active_on_art	not_due	active_on_art	ldl	active_on_art	not_due	active_on_art	due_but_not_done		1541	44.78302	delayed	Female	Married	Tertiary	self employment	independent	VCT	TDF_3TC_EFV	TDF_3TC_EFV	Stage 1		Missing
mbs	male	married	tertiary_e_g__college__university	formal_employment	independent__does_not_depend_on_any_one_	vct	azt_3tc_nvp		yes	spouse	1		1	no		69	169	clinical_officer	regular_ccc_departmental_clinical_meetin	active_on_art	active_on_art	due_but_not_done	active_on_art	not_due	active_on_art	due_but_not_done	active_on_art	not_due	active_on_art	not_due	active_on_art	not_due	active_on_art	due_but_not_done		1344	49.47844	delayed	Male	Married	Tertiary	Formal employment	independent	VCT	AZT/3TC/NVP	AZT/3TC/NVP	Stage 1		Missing
mbs	male	married	tertiary_e_g__college__university	formal_employment	independent__does_not_depend_on_any_one_	vct	tdf_3tc_efv		yes	spouse	2		1	no		60	180	clinical_officer	regular_ccc_departmental_clinical_meetin	active_on_art	active_on_art	due_but_not_done	active_on_art	due_but_not_done	active_on_art	due_but_not_done	active_on_art	not_due	active_on_art	not_due	active_on_art	not_due	active_on_art	due_but_not_done		1141	38.95962	delayed	Male	Married	Tertiary	Formal employment	independent	VCT	TDF_3TC_EFV	TDF_3TC_EFV	Stage 1		Missing
mbs	female	single_never_married	tertiary_e_g__college__university	self_employment_business_person	semi_independent__sometimes_needs_to_be_	vct	tdf_3tc_efv		yes	sibling	1		1	no		52	158	clinical_officer	regular_multi_disciplinary_team__mdt__me	active_on_art	active_on_art	due_but_not_done	active_on_art	_1000_copies_ml__number_of_copies_writte	active_on_art	due_but_not_done	active_on_art	not_due	active_on_art	not_due	active_on_art	not_due	active_on_art	ldl		1197	30.49692	delayed	Female	Single	Tertiary	self employment	Semi independent	VCT	TDF_3TC_EFV	TDF_3TC_EFV	Stage 1		Missing
mbs	female	divorced	secondary_school	informal_employment_e_g__jua_kali__house	semi_independent__sometimes_needs_to_be_	vct	tdf_3tc_efv		yes	sibling	1	887	3	no_documentation_of_tb_and_other_opportu		61	165	clinical_officer	regular_facility_staff_meetings	active_on_art	active_on_art	due_but_not_done	active_on_art	not_due	active_on_art	ldl	active_on_art	not_due	active_on_art	due_but_not_done	active_on_art	not_due	active_on_art	due_but_not_done		812	31.48802	delayed	Female	Divorced/Separated	Secondary	informal employment	Semi independent	VCT	TDF_3TC_EFV	TDF_3TC_EFV	Stage 3	887	>=500
mbs	female	widowed	secondary_school	not_on_any_form_of_employment	dependent__always_relies_on_family__rela	vct	others	TDF/3TC/LPVR	yes	sibling	1		1	no		56	148	clinical_officer	regular_ccc_departmental_clinical_meetin	active_on_art	active_on_art	due_but_not_done	active_on_art	not_due	active_on_art	ldl	active_on_art	not_due	active_on_art	not_due	active_on_art	not_due	active_on_art	ldl		3865	70.49145	delayed	Female	Widowed	Secondary	Not employed	Dependent	VCT	TDF/3TC/LPVR	Others	Stage 1		Missing
mbs	female	married	tertiary_e_g__college__university	informal_employment_e_g__jua_kali__house	semi_independent__sometimes_needs_to_be_	vct	tdf_3tc_efv		no		1		1	no		54	149	clinical_officer	regular_facility_staff_meetings	active_on_art	active_on_art	ldl	active_on_art	not_due	lost_to_follow_up											0	29.49213	delayed	Female	Married	Tertiary	informal employment	Semi independent	VCT	TDF_3TC_EFV	TDF_3TC_EFV	Stage 1		Missing
mbs	female	widowed	secondary_school	informal_employment_e_g__jua_kali__house	semi_independent__sometimes_needs_to_be_	vct	tdf_3tc_efv		yes	sibling	1	92	1	no		42	156	clinical_officer	regular_ccc_departmental_clinical_meetin	active_on_art	active_on_art	due_but_not_done	active_on_art	ldl	active_on_art	due_but_not_done	active_on_art	not_due	active_on_art	not_due	active_on_art	not_due	active_on_art	ldl		657	44.48734	delayed	Female	Widowed	Secondary	informal employment	Semi independent	VCT	TDF_3TC_EFV	TDF_3TC_EFV	Stage 1	92	<500
mbs	female	married	tertiary_e_g__college__university	formal_employment	independent__does_not_depend_on_any_one_	vct	tdf_3tc_efv		information_not_available		1		1	no		50	158	clinical_officer	regular_ccc_departmental_clinical_meetin	active_on_art	active_on_art	due_but_not_done	active_on_art	due_but_not_done	active_on_art	due_but_not_done	active_on_art	not_due	active_on_art	not_due	active_on_art	not_due	active_on_art	ldl		1030	38.25051	delayed	Female	Married	Tertiary	Formal employment	independent	VCT	TDF_3TC_EFV	TDF_3TC_EFV	Stage 1		Missing
mbs	female	single_never_married	secondary_school	not_on_any_form_of_employment	dependent__always_relies_on_family__rela	vct	azt_3tc_efv		yes	others	1	536	1	no		55	160	clinical_officer	regular_ccc_departmental_clinical_meetin	active_on_art	active_on_art	ldl	active_on_art	not_due	active_on_art	ldl	active_on_art	not_due	active_on_art	not_due	active_on_art	not_due	active_on_art	ldl		989	28.49008	delayed	Female	Single	Secondary	Not employed	Dependent	VCT	AZT_3TC_EFV	Others	Stage 1	536	>=500
mbs	female	single_never_married	secondary_school	informal_employment_e_g__jua_kali__house	semi_independent__sometimes_needs_to_be_	vct	tdf_3tc_efv		yes	parent	1	1104	1	no		42	149	clinical_officer	regular_facility_staff_meetings	active_on_art	active_on_art	ldl	active_on_art	not_due	active_on_art	due_but_not_done	active_on_art	not_due	active_on_art	not_due	active_on_art	not_due	active_on_art	_1000_copies_ml__number_of_copies_writte_1		908	24.95551	delayed	Female	Single	Secondary	informal employment	Semi independent	VCT	TDF_3TC_EFV	TDF_3TC_EFV	Stage 1	1104	>=500
mbs	female	widowed	secondary_school	self_employment_business_person	dependent__always_relies_on_family__rela	vct	tdf_3tc_efv		yes	sibling	1		1	no				clinical_officer	regular_facility_staff_meetings	active_on_art	active_on_art	due_but_not_done	active_on_art	not_due	active_on_art	due_but_not_done	active_on_art	not_due	active_on_art	due_but_not_done	active_on_art	ldl	active_on_art	due_but_not_done		568	32.48734	delayed	Female	Widowed	Secondary	self employment	Dependent	VCT	TDF_3TC_EFV	TDF_3TC_EFV	Stage 1		Missing
mbs	female	single_never_married	secondary_school	self_employment_business_person	semi_independent__sometimes_needs_to_be_	vct	tdf_3tc_efv		information_not_available		2		1	no		104	153	clinical_officer	regular_ccc_departmental_clinical_meetin	active_on_art	active_on_art	ldl	active_on_art	not_due	active_on_art	_1000_copies_ml__number_of_copies_writte	active_on_art	not_due	active_on_art	not_due	active_on_art	not_due	active_on_art	ldl		831	51.80288	delayed	Female	Single	Secondary	self employment	Semi independent	VCT	TDF_3TC_EFV	TDF_3TC_EFV	Stage 1		Missing
mbs	female	separated	tertiary_e_g__college__university	self_employment_business_person	semi_independent__sometimes_needs_to_be_	vct	tdf_3tc_efv		yes	spouse	1		1	no		74	174	clinical_officer	regular_ccc_departmental_clinical_meetin	active_on_art	active_on_art	due_but_not_done	active_on_art	not_due	active_on_art	due_but_not_done	active_on_art	not_due	active_on_art	not_due	active_on_art	not_due	active_on_art	_1000_copies_ml__number_of_copies_writte		473	44.33128	delayed	Female	Divorced/Separated	Tertiary	self employment	Semi independent	VCT	TDF_3TC_EFV	TDF_3TC_EFV	Stage 1		Missing
mbs	female	married	tertiary_e_g__college__university	self_employment_business_person	independent__does_not_depend_on_any_one_	vct	tdf_3tc_efv		yes	sibling	1		1	no		50	160	clinical_officer	regular_ccc_departmental_clinical_meetin	active_on_art	active_on_art	ldl	active_on_art	not_due	active_on_art	due_but_not_done	active_on_art	not_due	active_on_art	ldl	active_on_art	not_due	active_on_art	due_but_not_done		436	48.94182	delayed	Female	Married	Tertiary	self employment	independent	VCT	TDF_3TC_EFV	TDF_3TC_EFV	Stage 1		Missing
mbs	male	married	tertiary_e_g__college__university	formal_employment	dependent__always_relies_on_family__rela	vct	tdf_3tc_efv		yes	other_relative	1		1	no		80	173	clinical_officer	regular_facility_staff_meetings	active_on_art	active_on_art	due_but_not_done	active_on_art	not_due	active_on_art	ldl	active_on_art	not_due	active_on_art	not_due	active_on_art	not_due	active_on_art	ldl		247	36.48734	delayed	Male	Married	Tertiary	Formal employment	Dependent	VCT	TDF_3TC_EFV	TDF_3TC_EFV	Stage 1		Missing
mbs	male	married	secondary_school	self_employment_business_person	independent__does_not_depend_on_any_one_	vct	azt_3tc_nvp		yes	spouse	1		1	no		110	193	clinical_officer	regular_facility_staff_meetings	active_on_art	active_on_art	due_but_not_done	active_on_art	not_due	active_on_art	_1000_copies_ml__number_of_copies_writte	active_on_art	not_due	active_on_art	not_due	active_on_art	not_due	active_on_art	ldl		4015	56.15879	delayed	Male	Married	Secondary	self employment	independent	VCT	AZT/3TC/NVP	AZT/3TC/NVP	Stage 1		Missing
mbs	male	married	tertiary_e_g__college__university	formal_employment	independent__does_not_depend_on_any_one_	vct	tdf_3tc_efv		yes	spouse	1	575	2	yes	sexual_transmitted_infections__sti	82	179	clinical_officer	regular_ccc_departmental_clinical_meetin	active_on_art	active_on_art	due_but_not_done	active_on_art	not_due	active_on_art	due_but_not_done	active_on_art	not_due	active_on_art	_1000_copies_ml__number_of_copies_writte	active_on_art	not_due	active_on_art	due_but_not_done		529	43.52909	delayed	Male	Married	Tertiary	Formal employment	independent	VCT	TDF_3TC_EFV	TDF_3TC_EFV	Stage 2	575	>=500
mbs	male	married	tertiary_e_g__college__university	informal_employment_e_g__jua_kali__house	semi_independent__sometimes_needs_to_be_	vct	azt_3tc_nvp		information_not_available		1		2	yes	sexual_transmitted_infections__sti	50	158	clinical_officer	regular_facility_staff_meetings	active_on_art	active_on_art	due_but_not_done	active_on_art	due_but_not_done	active_on_art	due_but_not_done	lost_to_follow_up				lost_to_follow_up					0	41.48939	delayed	Male	Married	Tertiary	informal employment	Semi independent	VCT	AZT/3TC/NVP	AZT/3TC/NVP	Stage 2		Missing
mbs	male	divorced	tertiary_e_g__college__university	formal_employment	dependent__always_relies_on_family__rela	vct	tdf_3tc_efv		yes	sibling	1		1	no		65	166	clinical_officer	regular_facility_staff_meetings	active_on_art	active_on_art	due_but_not_done	active_on_art	not_due	active_on_art	ldl	active_on_art	not_due	active_on_art	not_due	active_on_art	not_due	active_on_art	ldl		257	36.48734	delayed	Male	Divorced/Separated	Tertiary	Formal employment	Dependent	VCT	TDF_3TC_EFV	TDF_3TC_EFV	Stage 1		Missing
mbs	female	married	tertiary_e_g__college__university	self_employment_business_person	semi_independent__sometimes_needs_to_be_	pmtct_anc_pnc	tdf_3tc_efv		no		2		1	no			150	mentor_mother	regular_ccc_departmental_clinical_meetin	active_on_art	transfer_out															288	24.91992	delayed	Female	Married	Tertiary	self employment	Semi independent	PMTCT ANC	TDF_3TC_EFV	TDF_3TC_EFV	Stage 1		Missing
mbs	female	single_never_married	tertiary_e_g__college__university	self_employment_business_person	semi_independent__sometimes_needs_to_be_	vct	tdf_3tc_efv		yes	sibling	1	841	2	yes	sexual_transmitted_infections__sti	57	168	clinical_officer	regular_ccc_departmental_clinical_meetin	active_on_art	active_on_art	due_but_not_done	active_on_art	not_due	active_on_art	ldl	active_on_art	not_due	active_on_art	not_due	active_on_art	not_due	active_on_art	due_but_not_done		34	40.04654	delayed	Female	Single	Tertiary	self employment	Semi independent	VCT	TDF_3TC_EFV	TDF_3TC_EFV	Stage 2	841	>=500
mbs	female	widowed	secondary_school	self_employment_business_person	semi_independent__sometimes_needs_to_be_	inpatient__adult	others	TDF/3TC/LPVR	information_not_available		1		1	no		81	150	clinical_officer	regular_ccc_departmental_clinical_meetin	active_on_art	active_on_art	due_but_not_done	active_on_art	not_due	active_on_art	_1000_copies_ml__number_of_copies_writte	active_on_art	not_due	active_on_art	not_due	active_on_art	not_due	active_on_art	ldl		42	49.48939	delayed	Female	Widowed	Secondary	self employment	Semi independent	Inpatient adults	TDF/3TC/LPVR	Others	Stage 1		Missing
mbs	female	single_never_married	tertiary_e_g__college__university	formal_employment	independent__does_not_depend_on_any_one_	inpatient__adult	tdf_3tc_efv		no		1		1	no		50	155	clinical_officer	regular_ccc_departmental_clinical_meetin	active_on_art	active_on_art	due_but_not_done	active_on_art	due_but_not_done	active_on_art	ldl	active_on_art	due_but_not_done	active_on_art	not_due	active_on_art	not_due	active_on_art	ldl		32	28.48734	delayed	Female	Single	Tertiary	Formal employment	independent	Inpatient adults	TDF_3TC_EFV	TDF_3TC_EFV	Stage 1		Missing
mbs	female	single_never_married	secondary_school	not_on_any_form_of_employment	dependent__always_relies_on_family__rela	vct	tdf_3tc_efv		no		2		3	yes	candidiasis_oral__oesophageal__vaginal_e	34	153	clinical_officer	regular_ccc_departmental_clinical_meetin	lost_to_follow_up																10	24.56947	delayed	Female	Single	Secondary	Not employed	Dependent	VCT	TDF_3TC_EFV	TDF_3TC_EFV	Stage 3		Missing
mbs	female	married	tertiary_e_g__college__university	formal_employment	dependent__always_relies_on_family__rela	vct	tdf_3tc_efv		yes	sibling	1		2	yes	sexual_transmitted_infections__sti	415	154	clinical_officer	regular_facility_staff_meetings	active_on_art	active_on_art	ldl	active_on_art	not_due	active_on_art	due_but_not_done	active_on_art	not_due	active_on_art	not_due	active_on_art	not_due	active_on_art	ldl		38	50.32991	delayed	Female	Married	Tertiary	Formal employment	Dependent	VCT	TDF_3TC_EFV	TDF_3TC_EFV	Stage 2		Missing
mbs	male	married	tertiary_e_g__college__university	formal_employment	dependent__always_relies_on_family__rela	vct	tdf_3tc_efv		yes	spouse	1		1	no		73	178	clinical_officer	regular_facility_staff_meetings	active_on_art	active_on_art	due_but_not_done	active_on_art	not_due	active_on_art	due_but_not_done	active_on_art	not_due	active_on_art	not_due	active_on_art	not_due	active_on_art	ldl		1060	50.51335	delayed	Male	Married	Tertiary	Formal employment	Dependent	VCT	TDF_3TC_EFV	TDF_3TC_EFV	Stage 1		Missing
mbs	female	married	tertiary_e_g__college__university	formal_employment	independent__does_not_depend_on_any_one_	vct	tdf_3tc_efv		no		1	497	3	no_documentation_of_tb_and_other_opportu		40	161	clinical_officer	regular_facility_staff_meetings	active_on_art	active_on_art	due_but_not_done	active_on_art	not_due	active_on_art	ldl	active_on_art	not_due	active_on_art	not_due	active_on_art	not_due	active_on_art	due_but_not_done		15	30.33539	delayed	Female	Married	Tertiary	Formal employment	independent	VCT	TDF_3TC_EFV	TDF_3TC_EFV	Stage 3	497	<500
mbs	female	married	tertiary_e_g__college__university	formal_employment	independent__does_not_depend_on_any_one_	vct	tdf_3tc_efv		yes	spouse	1		1	no		47	165	clinical_officer	regular_ccc_departmental_clinical_meetin	active_on_art	active_on_art	due_but_not_done	active_on_art	_1000_copies_ml__number_of_copies_writte	active_on_art	due_but_not_done	active_on_art	not_due	active_on_art	not_due	active_on_art	not_due	active_on_art	ldl		340	31.0527	delayed	Female	Married	Tertiary	Formal employment	independent	VCT	TDF_3TC_EFV	TDF_3TC_EFV	Stage 1		Missing
mbs	male	single_never_married	secondary_school	informal_employment_e_g__jua_kali__house	dependent__always_relies_on_family__rela	vct	tdf_3tc_efv		yes	spouse	1		1	no		59	178	clinical_officer	regular_facility_staff_meetings	active_on_art	active_on_art	due_but_not_done	active_on_art	not_due	active_on_art	not_due	active_on_art	not_due	active_on_art	not_due	active_on_art	not_due	active_on_art	due_but_not_done		7	55.38946	delayed	Male	Single	Secondary	informal employment	Dependent	VCT	TDF_3TC_EFV	TDF_3TC_EFV	Stage 1		Missing
mbs	female	widowed	tertiary_e_g__college__university	formal_employment	independent__does_not_depend_on_any_one_	vct	tdf_3tc_efv		yes	sibling	1		1	no		70	157	clinical_officer	regular_ccc_departmental_clinical_meetin	active_on_art	active_on_art	due_but_not_done	active_on_art	not_due	active_on_art	due_but_not_done	active_on_art	not_due	active_on_art	not_due	active_on_art	ldl	active_on_art	not_due		238	45.49213	delayed	Female	Widowed	Tertiary	Formal employment	independent	VCT	TDF_3TC_EFV	TDF_3TC_EFV	Stage 1		Missing
mbs	male	married	tertiary_e_g__college__university	formal_employment	independent__does_not_depend_on_any_one_	vct	tdf_3tc_efv		yes	spouse	1		1	no		57	168	clinical_officer	regular_ccc_departmental_clinical_meetin	active_on_art	active_on_art	due_but_not_done	active_on_art	not_due	active_on_art	due_but_not_done	active_on_art	not_due	active_on_art	not_due	active_on_art	not_due	active_on_art	_1000_copies_ml__number_of_copies_writte		0	44.59959	delayed	Male	Married	Tertiary	Formal employment	independent	VCT	TDF_3TC_EFV	TDF_3TC_EFV	Stage 1		Missing
mbs	female	single_never_married	tertiary_e_g__college__university	formal_employment	dependent__always_relies_on_family__rela	vct	tdf_3tc_efv		yes	others	1	347	1	no		58	157	clinical_officer	regular_ccc_departmental_clinical_meetin	active_on_art	active_on_art	ldl	active_on_art	not_due	active_on_art	ldl	active_on_art	not_due	active_on_art	not_due	active_on_art	not_due	active_on_art	ldl		18	26.48871	test & treat	Female	Single	Tertiary	Formal employment	Dependent	VCT	TDF_3TC_EFV	TDF_3TC_EFV	Stage 1	347	<500
mbs	female	married	tertiary_e_g__college__university	self_employment_business_person	semi_independent__sometimes_needs_to_be_	vct	tdf_3tc_efv		yes	spouse	1	1104	1	no		84	160	clinical_officer	regular_ccc_departmental_clinical_meetin	active_on_art	active_on_art	due_but_not_done	active_on_art	not_due	active_on_art	ldl	active_on_art	not_due	active_on_art	not_due	active_on_art	not_due	active_on_art	ldl		17	32.49007	test & treat	Female	Married	Tertiary	self employment	Semi independent	VCT	TDF_3TC_EFV	TDF_3TC_EFV	Stage 1	1104	>=500
mbs	male	married	primary_school_class_8	not_on_any_form_of_employment	semi_independent__sometimes_needs_to_be_	vct	tdf_3tc_efv		information_not_available		2		1	no		51	175	clinical_officer	regular_ccc_departmental_clinical_meetin	active_on_art	active_on_art	due_but_not_done	declined_stopped_treatment													7	43.12936	test & treat	Male	Married	Primary	Not employed	Semi independent	VCT	TDF_3TC_EFV	TDF_3TC_EFV	Stage 1		Missing
mbs	male	married	tertiary_e_g__college__university	self_employment_business_person	independent__does_not_depend_on_any_one_	vct	tdf_3tc_efv		information_not_available		2	40	2	no		60	177	clinical_officer	regular_ccc_departmental_clinical_meetin	active_on_art	active_on_art	due_but_not_done	active_on_art	not_due	active_on_art	ldl	active_on_art	not_due	active_on_art	not_due	active_on_art	not_due	active_on_art	ldl		14	39.48802	test & treat	Male	Married	Tertiary	self employment	independent	VCT	TDF_3TC_EFV	TDF_3TC_EFV	Stage 2	40	<500
mbs	female	married	tertiary_e_g__college__university	formal_employment	independent__does_not_depend_on_any_one_	pmtct_anc_pnc	tdf_3tc_efv		yes	sibling	1		1	no		55	163	clinical_officer	regular_ccc_departmental_clinical_meetin	active_on_art	active_on_art	due_but_not_done	active_on_art	not_due	active_on_art	due_but_not_done	active_on_art	not_due	active_on_art	not_due	active_on_art	not_due	active_on_art	_1000_copies_ml__number_of_copies_writte_1		681	34.55989	delayed	Female	Married	Tertiary	Formal employment	independent	PMTCT ANC	TDF_3TC_EFV	TDF_3TC_EFV	Stage 1		Missing
mbs	female	single_never_married	tertiary_e_g__college__university	formal_employment	dependent__always_relies_on_family__rela	vct	tdf_3tc_efv		yes	spouse	1	393	1	no		55	153	clinical_officer	regular_facility_staff_meetings	active_on_art	active_on_art	ldl	active_on_art	not_due	active_on_art	ldl	active_on_art	not_due	active_on_art	not_due	active_on_art	not_due	active_on_art	ldl		6	25.16632	test & treat	Female	Single	Tertiary	Formal employment	Dependent	VCT	TDF_3TC_EFV	TDF_3TC_EFV	Stage 1	393	<500
mbs	male	divorced	secondary_school	self_employment_business_person	independent__does_not_depend_on_any_one_	vct	tdf_3tc_efv		information_not_available		2		3	yes	tb_pulmonary_or_extra_pulmonary			clinical_officer	regular_ccc_departmental_clinical_meetin	active_on_art	active_on_art	ldl	active_on_art	not_due	active_on_art	_1000_copies_ml__number_of_copies_writte	active_on_art	not_due	active_on_art	not_due	active_on_art	not_due	active_on_art	ldl		62	58.97604	test & treat	Male	Divorced/Separated	Secondary	self employment	independent	VCT	TDF_3TC_EFV	TDF_3TC_EFV	Stage 3		Missing
mbs	female	married	secondary_school	informal_employment_e_g__jua_kali__house	semi_independent__sometimes_needs_to_be_	vct	tdf_3tc_efv		yes	spouse	1		1	no		56	171	clinical_officer	regular_ccc_departmental_clinical_meetin	active_on_art	active_on_art	due_but_not_done	active_on_art	not_due	active_on_art	due_but_not_done	active_on_art	not_due	active_on_art	not_due	active_on_art	not_due	lost_to_follow_up			1049	43.49076	delayed	Female	Married	Secondary	informal employment	Semi independent	VCT	TDF_3TC_EFV	TDF_3TC_EFV	Stage 1		Missing
mbs	male	single_never_married	tertiary_e_g__college__university	informal_employment_e_g__jua_kali__house	semi_independent__sometimes_needs_to_be_	vct	tdf_3tc_efv		information_not_available		1		1	no		48	178	clinical_officer	regular_multi_disciplinary_team__mdt__me	active_on_art	lost_to_follow_up															0	32.48734	test & treat	Male	Single	Tertiary	informal employment	Semi independent	VCT	TDF_3TC_EFV	TDF_3TC_EFV	Stage 1		Missing
mbs	female	divorced	secondary_school	self_employment_business_person	independent__does_not_depend_on_any_one_	vct	tdf_3tc_efv		information_not_available		2		1	no		51	155	clinical_officer	regular_ccc_departmental_clinical_meetin	active_on_art	active_on_art	due_but_not_done	active_on_art	not_due	active_on_art	due_but_not_done	active_on_art	not_due	active_on_art	not_due	active_on_art	ldl	active_on_art	due_but_not_done		8	57.48939	test & treat	Female	Divorced/Separated	Secondary	self employment	independent	VCT	TDF_3TC_EFV	TDF_3TC_EFV	Stage 1		Missing
mbs	female	married	primary_school_not_completed	not_on_any_form_of_employment	dependent__always_relies_on_family__rela	vct	tdf_3tc_efv		information_not_available		3_or_more		2	yes	bacterial_infections_e_g__streptococcal_	41	156	clinical_officer	regular_ccc_departmental_clinical_meetin	active_on_art	active_on_art	due_but_not_done	active_on_art	ldl	active_on_art	due_but_not_done	active_on_art	_1000_copies_ml__number_of_copies_writte	active_on_art	not_due	active_on_art	not_due	active_on_art	due_but_not_done		49	48.52567	test & treat	Female	Married	Primary	Not employed	Dependent	VCT	TDF_3TC_EFV	TDF_3TC_EFV	Stage 2		Missing
mbs	female	married	no_school_at_all	informal_employment_e_g__jua_kali__house	semi_independent__sometimes_needs_to_be_	vct	tdf_3tc_efv		yes	spouse	1		2	yes	sexual_transmitted_infections__sti	75	169	clinical_officer	regular_ccc_departmental_clinical_meetin	active_on_art	active_on_art	due_but_not_done	active_on_art	not_due	active_on_art	due_but_not_done	active_on_art	not_due	active_on_art	not_due	active_on_art	not_due	active_on_art	due_but_not_done		6	46.11088	test & treat	Female	Married	No school	informal employment	Semi independent	VCT	TDF_3TC_EFV	TDF_3TC_EFV	Stage 2		Missing
mbs	female	married	primary_school_not_completed	informal_employment_e_g__jua_kali__house	semi_independent__sometimes_needs_to_be_	vct	tdf_3tc_efv		information_not_available		information_not_available		1	no		29	150	clinical_officer	regular_ccc_departmental_clinical_meetin	active_on_art	lost_to_follow_up															3	33.48939	test & treat	Female	Married	Primary	informal employment	Semi independent	VCT	TDF_3TC_EFV	TDF_3TC_EFV	Stage 1		Missing
mbs	female	married	secondary_school	self_employment_business_person	semi_independent__sometimes_needs_to_be_	pmtct_anc_pnc	tdf_3tc_efv		yes	spouse	1		1	no		80	158	clinical_officer	regular_facility_staff_meetings	active_on_art	active_on_art	due_but_not_done	active_on_art	not_due	active_on_art	_1000_copies_ml__number_of_copies_writte	active_on_art	not_due	active_on_art	not_due	active_on_art	not_due	active_on_art	ldl		8	33.42642	test & treat	Female	Married	Secondary	self employment	Semi independent	PMTCT ANC	TDF_3TC_EFV	TDF_3TC_EFV	Stage 1		Missing
mbs	female	single_never_married	secondary_school	self_employment_business_person	semi_independent__sometimes_needs_to_be_	vct	tdf_3tc_efv		yes	sibling	1	8	1	no		48	165	clinical_officer	regular_ccc_departmental_clinical_meetin	active_on_art	lost_to_follow_up															51	31.20329	test & treat	Female	Single	Secondary	self employment	Semi independent	VCT	TDF_3TC_EFV	TDF_3TC_EFV	Stage 1	8	<500
mbs	female	divorced	primary_school_not_completed	informal_employment_e_g__jua_kali__house	semi_independent__sometimes_needs_to_be_	vct	tdf_3tc_efv		information_not_available		2		1	no				hrio	regular_ccc_departmental_clinical_meetin	declined_stopped_treatment																10	38.4887	test & treat	Female	Divorced/Separated	Primary	informal employment	Semi independent	VCT	TDF_3TC_EFV	TDF_3TC_EFV	Stage 1		Missing
mbs	male	married	primary_school_class_8	informal_employment_e_g__jua_kali__house	independent__does_not_depend_on_any_one_	vct	tdf_3tc_efv		yes	spouse	1	66	2	no_documentation_of_tb_and_other_opportu		55	166	pharm_tech counsellor clinical_officer nurse hrio lab_tech		active_on_art	active_on_art	ldl	active_on_art	not_due	active_on_art	due_but_not_done	active_on_art	not_due	active_on_art	ldl	active_on_art	due_but_not_done	active_on_art	due_but_not_done		400	48.97467	delayed	Male	Married	Primary	informal employment	independent	VCT	TDF_3TC_EFV	TDF_3TC_EFV	Stage 2	66	<500
mbs	male	married	primary_school_class_8	not_on_any_form_of_employment	dependent__always_relies_on_family__rela	transfer_in	tdf_3tc_efv		yes	spouse	3_or_more		1	no		39	153	mentor_mother hrio counsellor	regular_facility_staff_meetings	active_on_art	active_on_art	_1000_copies_ml__number_of_copies_writte_1	active_on_art	ldl	active_on_art	ldl	active_on_art	ldl	active_on_art	ldl	active_on_art	due_but_not_done	active_on_art	due_but_not_done		0	21.48118	delayed	Male	Married	Primary	Not employed	Dependent	Transfer in	TDF_3TC_EFV	TDF_3TC_EFV	Stage 1		Missing
mbs	female	married	secondary_school	informal_employment_e_g__jua_kali__house	semi_independent__sometimes_needs_to_be_	transfer_in	tdf_3tc_efv		yes	spouse	1	439	1	no		50	150	nurse hrio clinical_officer	regular_ccc_departmental_clinical_meetin regular_multi_disciplinary_team__mdt__me	lost_to_follow_up																3	24.48734	test & treat	Female	Married	Secondary	informal employment	Semi independent	Transfer in	TDF_3TC_EFV	TDF_3TC_EFV	Stage 1	439	<500
mbs	male	married	primary_school_class_8	self_employment_business_person	semi_independent__sometimes_needs_to_be_	transfer_in	azt_3tc_efv		yes	others	2	684	1	no		62	169	nurse	regular_facility_staff_meetings regular_multi_disciplinary_team__mdt__me	active_on_art	active_on_art	due_but_not_done	active_on_art	not_due	active_on_art	due_but_not_done	active_on_art	not_due	active_on_art	not_due	active_on_art	not_due	active_on_art	due_but_not_done		1	56.4846	delayed	Male	Married	Primary	self employment	Semi independent	Transfer in	AZT_3TC_EFV	Others	Stage 1	684	>=500
mbs	male	single_never_married	secondary_school	informal_employment_e_g__jua_kali__house	semi_independent__sometimes_needs_to_be_	transfer_in	tdf_3tc_efv		yes	parent	3_or_more	349	1	no		66	178	clinical_officer	regular_facility_staff_meetings regular_multi_disciplinary_team__mdt__me	active_on_art	active_on_art	due_but_not_done	active_on_art	not_due	active_on_art	due_but_not_done	active_on_art	not_due	active_on_art	ldl	active_on_art	not_due	active_on_art	due_but_not_done		103	27.88775	delayed	Male	Single	Secondary	informal employment	Semi independent	Transfer in	TDF_3TC_EFV	TDF_3TC_EFV	Stage 1	349	<500
mbs	female	single_never_married	secondary_school	self_employment_business_person	semi_independent__sometimes_needs_to_be_	vct	tdf_3tc_efv		information_not_available		3_or_more	424	2	no		71	178	nurse	regular_facility_staff_meetings	active_on_art	active_on_art	due_but_not_done	active_on_art	not_due	active_on_art	_1000_copies_ml__number_of_copies_writte	active_on_art	not_due	active_on_art	not_due	active_on_art	not_due	active_on_art	ldl		1162	34.35181	delayed	Female	Single	Secondary	self employment	Semi independent	VCT	TDF_3TC_EFV	TDF_3TC_EFV	Stage 2	424	<500
mbs	female	single_never_married	secondary_school	not_on_any_form_of_employment	dependent__always_relies_on_family__rela	vct	tdf_3tc_efv		yes	parent	3_or_more		1	no_documentation_of_tb_and_other_opportu		81	149	nurse	regular_facility_staff_meetings regular_multi_disciplinary_team__mdt__me	active_on_art	active_on_art	due_but_not_done	active_on_art	not_due	active_on_art	due_but_not_done	active_on_art	not_due	active_on_art	ldl	active_on_art	not_due	active_on_art	due_but_not_done		820	30.80082	delayed	Female	Single	Secondary	Not employed	Dependent	VCT	TDF_3TC_EFV	TDF_3TC_EFV	Stage 1		Missing
mbs	female	married	secondary_school	self_employment_business_person	semi_independent__sometimes_needs_to_be_	vct	tdf_3tc_efv		yes	spouse	3_or_more	388	1	no		59	154	clinical_officer	regular_facility_staff_meetings regular_multi_disciplinary_team__mdt__me	active_on_art	active_on_art	due_but_not_done	active_on_art	not_due	active_on_art	due_but_not_done	active_on_art	not_due	active_on_art	not_due	active_on_art	not_due	active_on_art	due_but_not_done		585	32.48734	delayed	Female	Married	Secondary	self employment	Semi independent	VCT	TDF_3TC_EFV	TDF_3TC_EFV	Stage 1	388	<500
mbs	male	married	secondary_school	formal_employment	independent__does_not_depend_on_any_one_	vct	tdf_3tc_efv		yes	spouse	3_or_more	540	1	no		67	170	nurse	regular_facility_staff_meetings	active_on_art	active_on_art	due_but_not_done	active_on_art	not_due	active_on_art	ldl	active_on_art	not_due	active_on_art	not_due	active_on_art	not_due	active_on_art	ldl		554	32.98289	delayed	Male	Married	Secondary	Formal employment	independent	VCT	TDF_3TC_EFV	TDF_3TC_EFV	Stage 1	540	>=500
mbs	female	married	primary_school_class_8	self_employment_business_person	semi_independent__sometimes_needs_to_be_	vct	tdf_3tc_efv		yes	spouse	3_or_more	422	1	no		71	160	nurse	regular_facility_staff_meetings regular_multi_disciplinary_team__mdt__me	active_on_art	active_on_art	due_but_not_done	active_on_art	not_due	active_on_art	due_but_not_done	active_on_art	not_due	active_on_art	ldl	active_on_art	not_due	active_on_art	due_but_not_done		264	29.48665	delayed	Female	Married	Primary	self employment	Semi independent	VCT	TDF_3TC_EFV	TDF_3TC_EFV	Stage 1	422	<500
mbs	female	divorced	primary_school_not_completed		semi_independent__sometimes_needs_to_be_	vct	others	TDF/3TC/NVP	yes	friend	2		2	no		53	155	nurse	regular_facility_staff_meetings regular_multi_disciplinary_team__mdt__me	active_on_art	active_on_art	due_but_not_done	active_on_art	not_due	lost_to_follow_up											344	50.4887	delayed	Female	Divorced/Separated	Primary	self employment	Semi independent	VCT	TDF/3TC/NVP	TDF/3TC/NVP	Stage 2		Missing
mbs	female	divorced	secondary_school	self_employment_business_person	independent__does_not_depend_on_any_one_	vct	tdf_3tc_efv		yes	spouse	3_or_more	772	3	no_documentation_of_tb_and_other_opportu		54	165	nurse	regular_facility_staff_meetings	active_on_art	active_on_art	due_but_not_done	active_on_art	not_due	active_on_art	due_but_not_done	active_on_art	ldl	active_on_art	not_due	active_on_art	not_due	active_on_art	ldl		98	49.18275	delayed	Female	Divorced/Separated	Secondary	self employment	independent	VCT	TDF_3TC_EFV	TDF_3TC_EFV	Stage 3	772	>=500
mbs	female	single_never_married	secondary_school	self_employment_business_person	independent__does_not_depend_on_any_one_	vct	tdf_3tc_efv		yes	friend	information_not_available		2	no			153	nurse	regular_facility_staff_meetings regular_multi_disciplinary_team__mdt__me	lost_to_follow_up																372	31.48802	delayed	Female	Single	Secondary	self employment	independent	VCT	TDF_3TC_EFV	TDF_3TC_EFV	Stage 2		Missing
mbs	female	married	secondary_school	self_employment_business_person	semi_independent__sometimes_needs_to_be_	vct	others	TDF/3TC/NVP	yes	spouse	3_or_more	200	1	no_documentation_of_tb_and_other_opportu		67	162	nurse	regular_facility_staff_meetings regular_multi_disciplinary_team__mdt__me	transfer_out																1	34.4887	delayed	Female	Married	Secondary	self employment	Semi independent	VCT	TDF/3TC/NVP	TDF/3TC/NVP	Stage 1	200	<500
mbs	male	married	primary_school_class_8	informal_employment_e_g__jua_kali__house	semi_independent__sometimes_needs_to_be_	vct	tdf_3tc_efv		yes	spouse	2	385	1	no		66	163	nurse	regular_facility_staff_meetings regular_multi_disciplinary_team__mdt__me	active_on_art	active_on_art	due_but_not_done	active_on_art	not_due	active_on_art	due_but_not_done	active_on_art	ldl	active_on_art	not_due	lost_to_follow_up					7	34.51335	delayed	Male	Married	Primary	informal employment	Semi independent	VCT	TDF_3TC_EFV	TDF_3TC_EFV	Stage 1	385	<500
mbs	female	divorced	secondary_school	self_employment_business_person	semi_independent__sometimes_needs_to_be_	vct	tdf_3tc_efv		yes	friend	3_or_more	367	3	yes	tb_pulmonary_or_extra_pulmonary	45	153	clinical_officer	regular_facility_staff_meetings regular_multi_disciplinary_team__mdt__me	active_on_art	active_on_art	due_but_not_done	active_on_art	not_due	active_on_art	ldl	active_on_art	not_due	active_on_art	not_due	active_on_art	not_due	active_on_art	ldl		31	47.07734	delayed	Female	Divorced/Separated	Secondary	self employment	Semi independent	VCT	TDF_3TC_EFV	TDF_3TC_EFV	Stage 3	367	<500
mbs	female	divorced	primary_school_class_8	self_employment_business_person	semi_independent__sometimes_needs_to_be_	vct	tdf_3tc_efv		yes	friend	2		1	no		71	176	nurse	regular_facility_staff_meetings regular_multi_disciplinary_team__mdt__me	lost_to_follow_up																5	35.09925	delayed	Female	Divorced/Separated	Primary	self employment	Semi independent	VCT	TDF_3TC_EFV	TDF_3TC_EFV	Stage 1		Missing
mbs	female	married	secondary_school	formal_employment	independent__does_not_depend_on_any_one_	pmtct_anc_pnc	tdf_3tc_efv		yes	spouse	1	349	1	no		83	166	nurse	regular_facility_staff_meetings regular_multi_disciplinary_team__mdt__me	active_on_art	active_on_art	_1000_copies_ml__number_of_copies_writte	active_on_art	not_due	active_on_art	ldl	active_on_art	not_due	active_on_art	not_due	active_on_art	not_due	active_on_art	_1000_copies_ml__number_of_copies_writte_1		0	27.95072	test & treat	Female	Married	Secondary	Formal employment	independent	PMTCT ANC	TDF_3TC_EFV	TDF_3TC_EFV	Stage 1	349	<500
mbs	female	married	tertiary_e_g__college__university	formal_employment	semi_independent__sometimes_needs_to_be_	vct	tdf_3tc_efv		yes	friend	2		1	no		71	160	clinical_officer	regular_facility_staff_meetings regular_multi_disciplinary_team__mdt__me	active_on_art	active_on_art	_1000_copies_ml__number_of_copies_writte	active_on_art	not_due	active_on_art	ldl	active_on_art	not_due	active_on_art	not_due	active_on_art	not_due	active_on_art	ldl		8	26.3436	test & treat	Female	Married	Tertiary	Formal employment	Semi independent	VCT	TDF_3TC_EFV	TDF_3TC_EFV	Stage 1		Missing
mbs	male	married	secondary_school	formal_employment	semi_independent__sometimes_needs_to_be_	vct	tdf_3tc_efv		yes	spouse	3_or_more	37	3	no_documentation_of_tb_and_other_opportu		54	170	nurse	regular_facility_staff_meetings regular_multi_disciplinary_team__mdt__me	active_on_art	lost_to_follow_up															37	44.94182	test & treat	Male	Married	Secondary	Formal employment	Semi independent	VCT	TDF_3TC_EFV	TDF_3TC_EFV	Stage 3	37	<500
mbs	female	divorced	primary_school_class_8	self_employment_business_person	semi_independent__sometimes_needs_to_be_	vct	tdf_3tc_efv		yes	friend	2		1	no		61	163	clinical_officer	regular_facility_staff_meetings regular_multi_disciplinary_team__mdt__me	active_on_art	active_on_art	due_but_not_done	active_on_art	ldl	active_on_art	due_but_not_done	active_on_art	not_due	active_on_art	not_due	lost_to_follow_up					0	42.20945	test & treat	Female	Divorced/Separated	Primary	self employment	Semi independent	VCT	TDF_3TC_EFV	TDF_3TC_EFV	Stage 1		Missing
mbs	male	married	secondary_school	formal_employment	semi_independent__sometimes_needs_to_be_	vct	tdf_3tc_efv		yes	spouse	2		1	no		70	149	nurse	regular_quality_work_improvement_team_me regular_facility_staff_meetings regular_ccc_departmental_clinical_meetin regular_multi_disciplinary_team__mdt__me	active_on_art	active_on_art	ldl	active_on_art	not_due	active_on_art	due_but_not_done	active_on_art	ldl	active_on_art	not_due	active_on_art	ldl	active_on_art	due_but_not_done		5	31.14031	test & treat	Male	Married	Secondary	Formal employment	Semi independent	VCT	TDF_3TC_EFV	TDF_3TC_EFV	Stage 1		Missing
mbs	male	married	secondary_school	formal_employment	semi_independent__sometimes_needs_to_be_	vct	tdf_3tc_efv		yes	spouse	2		1	no		68	160	nurse	regular_facility_staff_meetings regular_multi_disciplinary_team__mdt__me	active_on_art	active_on_art	due_but_not_done	active_on_art	ldl	active_on_art	due_but_not_done	active_on_art	not_due	active_on_art	not_due	active_on_art	not_due	active_on_art	due_but_not_done		0	31.57016	test & treat	Male	Married	Secondary	Formal employment	Semi independent	VCT	TDF_3TC_EFV	TDF_3TC_EFV	Stage 1		Missing
mbs	female	separated	primary_school_class_8	informal_employment_e_g__jua_kali__house	semi_independent__sometimes_needs_to_be_	pmtct_anc_pnc	others	TDF/3TC/NVP	yes	friend	1		1	no		59	155	nurse	regular_facility_staff_meetings regular_multi_disciplinary_team__mdt__me	transfer_out																0	31.7399	test & treat	Female	Divorced/Separated	Primary	informal employment	Semi independent	PMTCT ANC	TDF/3TC/NVP	TDF/3TC/NVP	Stage 1		Missing
mbs	male	married	secondary_school	formal_employment	independent__does_not_depend_on_any_one_	vct	tdf_3tc_efv		yes	spouse	3_or_more	162	1	no		78	170	nurse	regular_facility_staff_meetings regular_ccc_departmental_clinical_meetin regular_multi_disciplinary_team__mdt__me	active_on_art	active_on_art	ldl	active_on_art	not_due	active_on_art	due_but_not_done	active_on_art	not_due	active_on_art	not_due	active_on_art	not_due	active_on_art	ldl		0	37.96304	test & treat	Male	Married	Secondary	Formal employment	independent	VCT	TDF_3TC_EFV	TDF_3TC_EFV	Stage 1	162	<500
mbs	male	divorced	primary_school_not_completed	not_on_any_form_of_employment	dependent__always_relies_on_family__rela	others	others	TDF/3TC/NVP	yes	others	1	124	2	no_documentation_of_tb_and_other_opportu		54	160	nurse	regular_facility_staff_meetings regular_ccc_departmental_clinical_meetin regular_multi_disciplinary_team__mdt__me	active_on_art	died															0	57.4757	test & treat	Male	Divorced/Separated	Primary	Not employed	Dependent	Others	TDF/3TC/NVP	TDF/3TC/NVP	Stage 2	124	<500
mbs	female	single_never_married	secondary_school	informal_employment_e_g__jua_kali__house	semi_independent__sometimes_needs_to_be_	vct	others	TDF/3TC/NVP	yes	friend	3_or_more	795	1	no		56	155	nurse	regular_facility_staff_meetings regular_multi_disciplinary_team__mdt__me	active_on_art	active_on_art	ldl	active_on_art	not_due	active_on_art	due_but_not_done	active_on_art	ldl	active_on_art	not_due	lost_to_follow_up					10	38.4887	test & treat	Female	Single	Secondary	informal employment	Semi independent	VCT	TDF/3TC/NVP	TDF/3TC/NVP	Stage 1	795	>=500
mbs	female	married	tertiary_e_g__college__university	formal_employment	semi_independent__sometimes_needs_to_be_	pmtct_anc_pnc	tdf_3tc_efv		yes	spouse	3_or_more	425	2	no		62	152	clinical_officer pharm_tech nurse hrio	regular_ccc_departmental_clinical_meetin regular_multi_disciplinary_team__mdt__me	active_on_art	active_on_art	ldl	active_on_art	not_due	active_on_art	ldl	active_on_art	not_due	active_on_art	not_due	active_on_art	not_due	active_on_art	ldl		196	31.0308	delayed	Female	Married	Tertiary	Formal employment	Semi independent	PMTCT ANC	TDF_3TC_EFV	TDF_3TC_EFV	Stage 2	425	<500
mbs	male	single_never_married	tertiary_e_g__college__university	formal_employment	independent__does_not_depend_on_any_one_	vct	tdf_3tc_efv		yes	parent	3_or_more	460	1	no		40	162	clinical_officer	regular_multi_disciplinary_team__mdt__me	active_on_art	active_on_art	ldl	active_on_art	not_due	active_on_art	ldl	active_on_art	not_due	active_on_art	not_due	active_on_art	not_due	active_on_art	due_but_not_done		1721	30.51061	delayed	Male	Single	Tertiary	Formal employment	independent	VCT	TDF_3TC_EFV	TDF_3TC_EFV	Stage 1	460	<500
mbs	female	married	secondary_school	informal_employment_e_g__jua_kali__house	semi_independent__sometimes_needs_to_be_	vct	azt_3tc_nvp		no		3_or_more	215	1	no		48	155	clinical_officer	regular_quality_work_improvement_team_me regular_ccc_departmental_clinical_meetin regular_multi_disciplinary_team__mdt__me	active_on_art	active_on_art	ldl	active_on_art	not_due	active_on_art	due_but_not_done	lost_to_follow_up				active_on_art	due_but_not_done	transfer_out			1545	33.32238	delayed	Female	Married	Secondary	informal employment	Semi independent	VCT	AZT/3TC/NVP	AZT/3TC/NVP	Stage 1	215	<500
mbs	male	married	tertiary_e_g__college__university	formal_employment	independent__does_not_depend_on_any_one_	inpatient__adult	tdf_3tc_efv		yes	spouse	3_or_more	590	1	no		55	169	clinical_officer	regular_ccc_departmental_clinical_meetin regular_multi_disciplinary_team__mdt__me	lost_to_follow_up																940	37.48665	delayed	Male	Married	Tertiary	Formal employment	independent	Inpatient adults	TDF_3TC_EFV	TDF_3TC_EFV	Stage 1	590	>=500
mbs	male	separated	secondary_school	self_employment_business_person	semi_independent__sometimes_needs_to_be_	transfer_in	tdf_3tc_efv		no		1		3	yes	bacterial_infections_e_g__streptococcal_	54	182	clinical_officer	regular_facility_staff_meetings	lost_to_follow_up																1071	59.49076	delayed	Male	Divorced/Separated	Secondary	self employment	Semi independent	Transfer in	TDF_3TC_EFV	TDF_3TC_EFV	Stage 3		Missing
mbs	male	married	primary_school_class_8	self_employment_business_person	independent__does_not_depend_on_any_one_	vct	tdf_3tc_efv		yes	spouse	2	285	2	no		64	164	counsellor clinical_officer peer_educator hrio pharm_tech others nurse lab_tech		active_on_art	active_on_art	ldl	active_on_art	not_due	active_on_art	due_but_not_done	active_on_art	not_due	active_on_art	not_due	active_on_art	ldl	active_on_art	_1000_copies_ml__number_of_copies_writte_1		1654	61.9384	delayed	Male	Married	Primary	self employment	independent	VCT	TDF_3TC_EFV	TDF_3TC_EFV	Stage 2	285	<500
mbs	female	married	primary_school_class_8	self_employment_business_person	independent__does_not_depend_on_any_one_	vct	tdf_3tc_efv		yes	spouse	1	398	1	no_documentation_of_tb_and_other_opportu		86	165	pharm_tech counsellor clinical_officer nurse lab_tech peer_educator hrio		active_on_art	active_on_art	due_but_not_done	active_on_art	not_due	active_on_art	_1000_copies_ml__number_of_copies_writte	active_on_art	not_due	lost_to_follow_up		lost_to_follow_up					0	32.44627	delayed	Female	Married	Primary	self employment	independent	VCT	TDF_3TC_EFV	TDF_3TC_EFV	Stage 1	398	<500
mbs	female	married	primary_school_class_8	self_employment_business_person	independent__does_not_depend_on_any_one_	vct	tdf_3tc_efv		information_not_available		1	675	1	no_documentation_of_tb_and_other_opportu		96	166	lab_tech pharm_tech hrio clinical_officer nurse counsellor		active_on_art	active_on_art	_1000_copies_ml__number_of_copies_writte	active_on_art	not_due	active_on_art	due_but_not_done	active_on_art	_1000_copies_ml__number_of_copies_writte	active_on_art	not_due	active_on_art	not_due	active_on_art	due_but_not_done		1719	37.04038	delayed	Female	Married	Primary	self employment	independent	VCT	TDF_3TC_EFV	TDF_3TC_EFV	Stage 1	675	>=500
mbs	female	single_never_married	primary_school_class_8	informal_employment_e_g__jua_kali__house	independent__does_not_depend_on_any_one_	outpatient_department	tdf_3tc_efv		yes	spouse	1	563	1	no_documentation_of_tb_and_other_opportu		78	162	nurse lab_tech clinical_officer counsellor pharm_tech peer_educator hrio		active_on_art	active_on_art	_1000_copies_ml__number_of_copies_writte_1	active_on_art	not_due	active_on_art	due_but_not_done	active_on_art	not_due	active_on_art	not_due	active_on_art	not_due	active_on_art	due_but_not_done		1390	44.54483	delayed	Female	Single	Primary	informal employment	independent	Outpatient	TDF_3TC_EFV	TDF_3TC_EFV	Stage 1	563	>=500
mbs	male	married	secondary_school	informal_employment_e_g__jua_kali__house	independent__does_not_depend_on_any_one_	vct	tdf_3tc_efv		yes	spouse	1	489	1	no_documentation_of_tb_and_other_opportu		55	165	peer_educator others clinical_officer nurse counsellor pharm_tech lab_tech hrio		active_on_art	active_on_art	ldl	active_on_art	not_due	active_on_art	due_but_not_done	active_on_art	not_due	active_on_art	not_due	active_on_art	not_due	active_on_art	ldl		199	51.59753	delayed	Male	Married	Secondary	informal employment	independent	VCT	TDF_3TC_EFV	TDF_3TC_EFV	Stage 1	489	<500
mbs	male	married	primary_school_class_8	self_employment_business_person	independent__does_not_depend_on_any_one_	vct	tdf_3tc_efv		yes	spouse	1	204	1	no_documentation_of_tb_and_other_opportu		77	167	counsellor pharm_tech hrio lab_tech clinical_officer nurse peer_educator		active_on_art	active_on_art	ldl	active_on_art	not_due	active_on_art	not_due	active_on_art	not_due	active_on_art	not_due	active_on_art	not_due	active_on_art	ldl		643	40.08213	delayed	Male	Married	Primary	self employment	independent	VCT	TDF_3TC_EFV	TDF_3TC_EFV	Stage 1	204	<500
mbs	male	married	primary_school_class_8	informal_employment_e_g__jua_kali__house	independent__does_not_depend_on_any_one_	outpatient_department	tdf_3tc_efv		yes	parent	1	139	2	no_documentation_of_tb_and_other_opportu		53	176	nurse hrio clinical_officer counsellor lab_tech mentor_mother pharm_tech		active_on_art	active_on_art	due_but_not_done	active_on_art	not_due	active_on_art	_1000_copies_ml__number_of_copies_writte	active_on_art	not_due	active_on_art	not_due	active_on_art	not_due	active_on_art	due_but_not_done		226	43.44422	delayed	Male	Married	Primary	informal employment	independent	Outpatient	TDF_3TC_EFV	TDF_3TC_EFV	Stage 2	139	<500
mbs	female	married	primary_school_class_8	formal_employment	independent__does_not_depend_on_any_one_	vct	tdf_3tc_efv		yes	spouse	information_not_available	342	1	no_documentation_of_tb_and_other_opportu		73	172	hrio pharm_tech counsellor lab_tech clinical_officer nurse peer_educator		active_on_art	active_on_art	due_but_not_done	active_on_art	ldl	active_on_art	due_but_not_done	active_on_art	not_due	active_on_art	not_due	active_on_art	not_due	active_on_art	_1000_copies_ml__number_of_copies_writte		640	35.29364	delayed	Female	Married	Primary	Formal employment	independent	VCT	TDF_3TC_EFV	TDF_3TC_EFV	Stage 1	342	<500
mbs	female	married	primary_school_class_8	self_employment_business_person	independent__does_not_depend_on_any_one_	vct	tdf_3tc_efv		information_not_available		information_not_available	316	1	no_documentation_of_tb_and_other_opportu		57	165	hrio nurse peer_educator pharm_tech clinical_officer counsellor lab_tech		active_on_art	active_on_art	due_but_not_done	active_on_art	not_due	active_on_art	due_but_not_done	active_on_art	not_due	active_on_art	not_due	active_on_art	ldl	active_on_art	ldl		10	31.24435	delayed	Female	Married	Primary	self employment	independent	VCT	TDF_3TC_EFV	TDF_3TC_EFV	Stage 1	316	<500
mbs	female	divorced	primary_school_class_8	informal_employment_e_g__jua_kali__house	independent__does_not_depend_on_any_one_	vct	tdf_3tc_efv		information_not_available		information_not_available	269	2	no_documentation_of_tb_and_other_opportu		50	158	lab_tech counsellor clinical_officer hrio nurse pharm_tech		active_on_art	active_on_art	_1000_copies_ml__number_of_copies_writte	active_on_art	not_due	active_on_art	not_due	active_on_art	not_due	active_on_art	_1000_copies_ml__number_of_copies_writte_1	active_on_art	ldl	active_on_art	due_but_not_done		10	33.48939	delayed	Female	Divorced/Separated	Primary	informal employment	independent	VCT	TDF_3TC_EFV	TDF_3TC_EFV	Stage 2	269	<500
mbs	male	married	secondary_school	informal_employment_e_g__jua_kali__house	independent__does_not_depend_on_any_one_	vct	tdf_3tc_efv		yes	spouse	1	109	2	no_documentation_of_tb_and_other_opportu		49	168	peer_educator pharm_tech clinical_officer counsellor lab_tech hrio nurse		active_on_art	active_on_art	ldl	active_on_art	not_due	active_on_art	due_but_not_done	active_on_art	due_but_not_done	active_on_art	ldl	active_on_art	not_due	active_on_art	due_but_not_done		24	37.52224	delayed	Male	Married	Secondary	informal employment	independent	VCT	TDF_3TC_EFV	TDF_3TC_EFV	Stage 2	109	<500
mbs	female	married	secondary_school	not_on_any_form_of_employment	independent__does_not_depend_on_any_one_	pmtct_anc_pnc	tdf_3tc_efv		yes	spouse	information_not_available	307	1	no_documentation_of_tb_and_other_opportu		60	170	nurse pharm_tech hrio lab_tech counsellor clinical_officer mentor_mother		active_on_art	active_on_art	due_but_not_done	active_on_art	not_due	active_on_art	ldl	active_on_art	not_due	active_on_art	not_due	active_on_art	not_due	active_on_art	ldl		0	34.5462	delayed	Female	Married	Secondary	Not employed	independent	PMTCT ANC	TDF_3TC_EFV	TDF_3TC_EFV	Stage 1	307	<500
mbs	male	married	secondary_school	self_employment_business_person	independent__does_not_depend_on_any_one_	vct	tdf_3tc_efv		yes	spouse	information_not_available	121	1	no_documentation_of_tb_and_other_opportu		75	171	counsellor pharm_tech lab_tech hrio peer_educator nurse clinical_officer		active_on_art	active_on_art	ldl	active_on_art	_1000_copies_ml__number_of_copies_writte	active_on_art	due_but_not_done	active_on_art	not_due	active_on_art	not_due	active_on_art	ldl	active_on_art	due_but_not_done		1	55.51266	delayed	Male	Married	Secondary	self employment	independent	VCT	TDF_3TC_EFV	TDF_3TC_EFV	Stage 1	121	<500
mbs	male	married	primary_school_class_8	not_on_any_form_of_employment	independent__does_not_depend_on_any_one_	vct	tdf_3tc_efv		yes	spouse	1	239	1	no_documentation_of_tb_and_other_opportu		64	169	counsellor clinical_officer pharm_tech nurse hrio lab_tech		active_on_art	active_on_art	due_but_not_done	active_on_art	not_due	active_on_art	due_but_not_done	active_on_art	not_due	active_on_art	not_due	active_on_art	_1000_copies_ml__number_of_copies_writte	active_on_art	due_but_not_done		4	32.8679	delayed	Male	Married	Primary	Not employed	independent	VCT	TDF_3TC_EFV	TDF_3TC_EFV	Stage 1	239	<500
mbs	female	single_never_married	secondary_school	self_employment_business_person	semi_independent__sometimes_needs_to_be_	vct	tdf_3tc_efv		yes	parent	1	101	1	no_documentation_of_tb_and_other_opportu		61	168	clinical_officer hrio pharm_tech nurse counsellor peer_educator lab_tech		active_on_art	active_on_art	due_but_not_done	active_on_art	not_due	active_on_art	due_but_not_done	active_on_art	not_due	active_on_art	ldl	active_on_art	not_due	active_on_art	ldl		10	26.21492	delayed	Female	Single	Secondary	self employment	Semi independent	VCT	TDF_3TC_EFV	TDF_3TC_EFV	Stage 1	101	<500
mbs	male	married	secondary_school	informal_employment_e_g__jua_kali__house	independent__does_not_depend_on_any_one_	vct	tdf_3tc_efv		yes	spouse	1	33	2	no_documentation_of_tb_and_other_opportu		86	160	counsellor pharm_tech mentor_mother nurse clinical_officer hrio lab_tech		active_on_art	active_on_art	due_but_not_done	active_on_art	_1000_copies_ml__number_of_copies_writte	active_on_art	due_but_not_done	active_on_art	not_due	active_on_art	not_due	active_on_art	not_due	active_on_art	ldl		2	62.4887	delayed	Male	Married	Secondary	informal employment	independent	VCT	TDF_3TC_EFV	TDF_3TC_EFV	Stage 2	33	<500
mbs	male	single_never_married	secondary_school	self_employment_business_person	independent__does_not_depend_on_any_one_	tb_clinic	tdf_3tc_efv		yes	sibling	1	349	1	no_documentation_of_tb_and_other_opportu		63	170	counsellor pharm_tech hrio lab_tech clinical_officer nurse		active_on_art	active_on_art	ldl	active_on_art	not_due	active_on_art	due_but_not_done	active_on_art	not_due	active_on_art	ldl	active_on_art	not_due	active_on_art	due_but_not_done		10	38.00137	delayed	Male	Single	Secondary	self employment	independent	TB clinic	TDF_3TC_EFV	TDF_3TC_EFV	Stage 1	349	<500
mbs	male	married	secondary_school	self_employment_business_person	independent__does_not_depend_on_any_one_	vct	tdf_3tc_efv		yes	spouse	1	321	1	no_documentation_of_tb_and_other_opportu		63	164	clinical_officer hrio peer_educator counsellor nurse lab_tech pharm_tech		active_on_art	active_on_art	ldl	active_on_art	not_due	active_on_art	not_due	active_on_art	not_due	active_on_art	ldl	active_on_art	not_due	active_on_art	ldl		17	37.37714	delayed	Male	Married	Secondary	self employment	independent	VCT	TDF_3TC_EFV	TDF_3TC_EFV	Stage 1	321	<500
mbs	male	single_never_married	secondary_school	self_employment_business_person	independent__does_not_depend_on_any_one_	vct	tdf_3tc_efv		yes	parent	2		1	no_documentation_of_tb_and_other_opportu		74	168	hrio lab_tech nurse mentor_mother clinical_officer pharm_tech counsellor		active_on_art	active_on_art	due_but_not_done	active_on_art	not_due	active_on_art	due_but_not_done	active_on_art	not_due	active_on_art	ldl	active_on_art	not_due	active_on_art	due_but_not_done		18	44.44079	delayed	Male	Single	Secondary	self employment	independent	VCT	TDF_3TC_EFV	TDF_3TC_EFV	Stage 1		Missing
mbs	male	married	primary_school_class_8	self_employment_business_person	independent__does_not_depend_on_any_one_	vct	tdf_3tc_efv		yes	spouse	1	114	3	no_documentation_of_tb_and_other_opportu		55	158	hrio others nurse lab_tech counsellor pharm_tech clinical_officer peer_educator		active_on_art	active_on_art	_1000_copies_ml__number_of_copies_writte_1	active_on_art	not_due	active_on_art	due_but_not_done	active_on_art	ldl	active_on_art	not_due	active_on_art	not_due	active_on_art	due_but_not_done		23	45.14716	delayed	Male	Married	Primary	self employment	independent	VCT	TDF_3TC_EFV	TDF_3TC_EFV	Stage 3	114	<500
mbs	female	married	secondary_school	self_employment_business_person	independent__does_not_depend_on_any_one_	vct	tdf_3tc_efv		yes	sibling	1	31	3	no_documentation_of_tb_and_other_opportu		43	156	pharm_tech peer_educator counsellor clinical_officer nurse lab_tech hrio		active_on_art	active_on_art	due_but_not_done	active_on_art	_1000_copies_ml__number_of_copies_writte	active_on_art	due_but_not_done	active_on_art	not_due	active_on_art	not_due	active_on_art	not_due	active_on_art	ldl		21	34.02601	delayed	Female	Married	Secondary	self employment	independent	VCT	TDF_3TC_EFV	TDF_3TC_EFV	Stage 3	31	<500
mbs	male	married	tertiary_e_g__college__university	formal_employment	independent__does_not_depend_on_any_one_	vct	tdf_3tc_efv		information_not_available		1	22	2	no_documentation_of_tb_and_other_opportu		55	168	nurse pharm_tech clinical_officer lab_tech counsellor hrio		active_on_art	active_on_art	due_but_not_done	active_on_art	not_due	active_on_art	due_but_not_done	active_on_art	not_due	active_on_art	not_due	active_on_art	not_due	active_on_art	ldl		16	34.95414	delayed	Male	Married	Tertiary	Formal employment	independent	VCT	TDF_3TC_EFV	TDF_3TC_EFV	Stage 2	22	<500
mbs	female	married	primary_school_class_8	informal_employment_e_g__jua_kali__house	semi_independent__sometimes_needs_to_be_	pmtct_anc_pnc	tdf_3tc_efv		yes	spouse	1	559	1	no_documentation_of_tb_and_other_opportu		72	176	pharm_tech nurse clinical_officer counsellor hrio lab_tech		active_on_art	active_on_art	due_but_not_done	active_on_art	ldl	active_on_art	due_but_not_done	active_on_art	not_due	active_on_art	not_due	active_on_art	ldl	active_on_art	not_due		0	40.48734	delayed	Female	Married	Primary	informal employment	Semi independent	PMTCT ANC	TDF_3TC_EFV	TDF_3TC_EFV	Stage 1	559	>=500
mbs	male	married	primary_school_class_8	self_employment_business_person	independent__does_not_depend_on_any_one_	vct	tdf_3tc_efv		yes	spouse	1		1	no_documentation_of_tb_and_other_opportu		77	172	clinical_officer pharm_tech nurse lab_tech counsellor hrio		active_on_art	active_on_art	due_but_not_done	active_on_art	not_due	active_on_art	ldl	active_on_art	due_but_not_done	active_on_art	due_but_not_done	active_on_art	not_due	active_on_art	_1000_copies_ml__number_of_copies_writte_1		6	32.4052	delayed	Male	Married	Primary	self employment	independent	VCT	TDF_3TC_EFV	TDF_3TC_EFV	Stage 1		Missing
mbs	female	married	tertiary_e_g__college__university	self_employment_business_person	independent__does_not_depend_on_any_one_	vct	tdf_3tc_efv		yes	spouse	2	168	1	no		69	168	nurse counsellor peer_educator clinical_officer pharm_tech hrio lab_tech	regular_ccc_departmental_clinical_meetin	active_on_art	active_on_art	_1000_copies_ml__number_of_copies_writte_1	active_on_art	not_due	active_on_art	ldl	active_on_art	not_due	active_on_art	not_due	active_on_art	not_due	active_on_art	ldl		72	30.35181	delayed	Female	Married	Tertiary	self employment	independent	VCT	TDF_3TC_EFV	TDF_3TC_EFV	Stage 1	168	<500
mbs	male	single_never_married	primary_school_class_8	informal_employment_e_g__jua_kali__house	independent__does_not_depend_on_any_one_	vct	tdf_3tc_efv		information_not_available		1	429	1	no_documentation_of_tb_and_other_opportu		62	168	hrio clinical_officer nurse counsellor lab_tech pharm_tech		active_on_art	active_on_art	_1000_copies_ml__number_of_copies_writte	active_on_art	not_due	active_on_art	due_but_not_done	active_on_art	not_due	active_on_art	not_due	transfer_out					0	37.36345	test & treat	Male	Single	Primary	informal employment	independent	VCT	TDF_3TC_EFV	TDF_3TC_EFV	Stage 1	429	<500
mbs	male	married	primary_school_class_8	self_employment_business_person	independent__does_not_depend_on_any_one_	vct	tdf_3tc_efv		yes	spouse	1		4	no_documentation_of_tb_and_other_opportu		56	162	pharm_tech nurse hrio clinical_officer lab_tech counsellor		active_on_art	active_on_art	due_but_not_done	active_on_art	not_due	active_on_art	due_but_not_done	active_on_art	_1000_copies_ml__number_of_copies_writte	active_on_art	not_due	active_on_art	not_due	active_on_art	ldl		0	35.48255	test & treat	Male	Married	Primary	self employment	independent	VCT	TDF_3TC_EFV	TDF_3TC_EFV	Stage 4		Missing
mbs	male	married	primary_school_class_8	self_employment_business_person	independent__does_not_depend_on_any_one_	vct	tdf_3tc_efv		yes	spouse	1		1	no_documentation_of_tb_and_other_opportu		64	180	counsellor pharm_tech hrio nurse lab_tech clinical_officer		active_on_art	active_on_art	due_but_not_done	active_on_art	not_due	active_on_art	ldl	active_on_art	not_due	active_on_art	not_due	active_on_art	not_due	active_on_art	not_due		21	32.15058	test & treat	Male	Married	Primary	self employment	independent	VCT	TDF_3TC_EFV	TDF_3TC_EFV	Stage 1		Missing
mbs	female	married	primary_school_class_8	self_employment_business_person	independent__does_not_depend_on_any_one_	vct	tdf_3tc_efv		yes	spouse	1	205	1	no_documentation_of_tb_and_other_opportu		64	152	lab_tech nurse pharm_tech clinical_officer		active_on_art	active_on_art	due_but_not_done	active_on_art	not_due	active_on_art	due_but_not_done	active_on_art	ldl	active_on_art	not_due	active_on_art	not_due	active_on_art	ldl		753	50.49144	test & treat	Female	Married	Primary	self employment	independent	VCT	TDF_3TC_EFV	TDF_3TC_EFV	Stage 1	205	<500
mbs	male	married	primary_school_class_8	self_employment_business_person	independent__does_not_depend_on_any_one_	vct	tdf_3tc_efv		information_not_available		1		3	no_documentation_of_tb_and_other_opportu		47	168	counsellor pharm_tech clinical_officer lab_tech hrio		active_on_art	active_on_art	due_but_not_done	active_on_art	not_due	active_on_art	due_but_not_done	died				died					0	38.38467	test & treat	Male	Married	Primary	self employment	independent	VCT	TDF_3TC_EFV	TDF_3TC_EFV	Stage 3		Missing
mbs	female	married	primary_school_class_8	not_on_any_form_of_employment	semi_independent__sometimes_needs_to_be_	vct	tdf_3tc_efv		information_not_available		1	245	1	no_documentation_of_tb_and_other_opportu		66	157	counsellor hrio pharm_tech lab_tech clinical_officer nurse		active_on_art	active_on_art	due_but_not_done	active_on_art	not_due	active_on_art	not_due	active_on_art	not_due	active_on_art	_1000_copies_ml__number_of_copies_writte_1	transfer_out					7	33.94661	test & treat	Female	Married	Primary	Not employed	Semi independent	VCT	TDF_3TC_EFV	TDF_3TC_EFV	Stage 1	245	<500
mbs	female	married	secondary_school	self_employment_business_person	independent__does_not_depend_on_any_one_	vct	tdf_3tc_efv		information_not_available		1	151	1	no_documentation_of_tb_and_other_opportu		56	150	counsellor hrio lab_tech pharm_tech nurse clinical_officer		active_on_art	active_on_art	due_but_not_done	active_on_art	not_due	active_on_art	not_due	active_on_art	not_due	active_on_art	not_due	active_on_art	ldl	active_on_art	due_but_not_done		0	33.53046	test & treat	Female	Married	Secondary	self employment	independent	VCT	TDF_3TC_EFV	TDF_3TC_EFV	Stage 1	151	<500
mbs	female	married	primary_school_class_8	not_on_any_form_of_employment	independent__does_not_depend_on_any_one_	vct	tdf_3tc_efv		information_not_available		1	102	1	no_documentation_of_tb_and_other_opportu		52	152	clinical_officer counsellor pharm_tech hrio nurse lab_tech		active_on_art	active_on_art	due_but_not_done	active_on_art	not_due	active_on_art	ldl	active_on_art	not_due	active_on_art	not_due	active_on_art	not_due	transfer_out			0	43.49076	test & treat	Female	Married	Primary	Not employed	independent	VCT	TDF_3TC_EFV	TDF_3TC_EFV	Stage 1	102	<500
mbs	female	single_never_married	secondary_school	self_employment_business_person	independent__does_not_depend_on_any_one_	vct	tdf_3tc_efv		information_not_available		1	255	1	no_documentation_of_tb_and_other_opportu		68		lab_tech pharm_tech nurse clinical_officer counsellor hrio		active_on_art	active_on_art	due_but_not_done	active_on_art	not_due	active_on_art	ldl	transfer_out				transfer_out					0	27.68789	test & treat	Female	Single	Secondary	self employment	independent	VCT	TDF_3TC_EFV	TDF_3TC_EFV	Stage 1	255	<500
mbs	female	married	secondary_school	self_employment_business_person	independent__does_not_depend_on_any_one_	vct	tdf_3tc_efv		yes	spouse	1		2	no_documentation_of_tb_and_other_opportu		67	159	peer_educator hrio lab_tech clinical_officer pharm_tech nurse counsellor		active_on_art	active_on_art	due_but_not_done	active_on_art	_1000_copies_ml__number_of_copies_writte	active_on_art	due_but_not_done	active_on_art	not_due	active_on_art	not_due	active_on_art	_1000_copies_ml__number_of_copies_writte	active_on_art	due_but_not_done		4	34.9076	test & treat	Female	Married	Secondary	self employment	independent	VCT	TDF_3TC_EFV	TDF_3TC_EFV	Stage 2		Missing
mbs	female	single_never_married	primary_school_class_8	not_on_any_form_of_employment	independent__does_not_depend_on_any_one_	vct	tdf_3tc_efv		information_not_available		information_not_available	334	1	no_documentation_of_tb_and_other_opportu		67		clinical_officer hrio pharm_tech nurse counsellor		active_on_art	active_on_art	due_but_not_done	active_on_art	not_due	lost_to_follow_up											0	33.40999	test & treat	Female	Single	Primary	Not employed	independent	VCT	TDF_3TC_EFV	TDF_3TC_EFV	Stage 1	334	<500
mbs	male	single_never_married	primary_school_class_8	self_employment_business_person	independent__does_not_depend_on_any_one_	vct	tdf_3tc_efv		information_not_available		1	321	1	no_documentation_of_tb_and_other_opportu		54		hrio peer_educator lab_tech pharm_tech nurse clinical_officer counsellor		active_on_art	lost_to_follow_up															0	31.83299	test & treat	Male	Single	Primary	self employment	independent	VCT	TDF_3TC_EFV	TDF_3TC_EFV	Stage 1	321	<500
mbs	male	married	secondary_school	informal_employment_e_g__jua_kali__house	independent__does_not_depend_on_any_one_	vct	tdf_3tc_efv		no		1		1	no_documentation_of_tb_and_other_opportu		56	170	hrio nurse clinical_officer mentor_mother pharm_tech lab_tech counsellor		active_on_art	active_on_art	due_but_not_done	active_on_art	not_due	active_on_art	_1000_copies_ml__number_of_copies_writte_1	lost_to_follow_up				lost_to_follow_up					9	30.49144	test & treat	Male	Married	Secondary	informal employment	independent	VCT	TDF_3TC_EFV	TDF_3TC_EFV	Stage 1		Missing
mbs	female	separated	primary_school_class_8	self_employment_business_person	independent__does_not_depend_on_any_one_	vct	tdf_3tc_efv		yes	parent	1	394	1	no_documentation_of_tb_and_other_opportu		44	154	peer_educator lab_tech hrio clinical_officer pharm_tech nurse counsellor		active_on_art	active_on_art	due_but_not_done	active_on_art	_1000_copies_ml__number_of_copies_writte	active_on_art	due_but_not_done	active_on_art	ldl	active_on_art	not_due	active_on_art	not_due	active_on_art	ldl		3	45.00479	test & treat	Female	Divorced/Separated	Primary	self employment	independent	VCT	TDF_3TC_EFV	TDF_3TC_EFV	Stage 1	394	<500
mbs	female	married	primary_school_class_8	not_on_any_form_of_employment	independent__does_not_depend_on_any_one_	vct	tdf_3tc_efv		yes	other_relative	1	361	1	no_documentation_of_tb_and_other_opportu		45	147	counsellor lab_tech clinical_officer nurse hrio peer_educator pharm_tech		active_on_art	active_on_art	due_but_not_done	active_on_art	not_due	active_on_art	ldl	active_on_art	not_due	active_on_art	not_due	active_on_art	not_due	active_on_art	ldl		0	44.59138	test & treat	Female	Married	Primary	Not employed	independent	VCT	TDF_3TC_EFV	TDF_3TC_EFV	Stage 1	361	<500
mbs	female	married	secondary_school	self_employment_business_person	independent__does_not_depend_on_any_one_	vct	tdf_3tc_efv		yes	sibling	1	217	1	no_documentation_of_tb_and_other_opportu		58	168	pharm_tech lab_tech peer_educator counsellor clinical_officer hrio nurse		active_on_art	active_on_art	due_but_not_done	active_on_art	ldl	active_on_art	due_but_not_done	active_on_art	ldl	active_on_art	not_due	active_on_art	not_due	active_on_art	due_but_not_done		10	45.88912	test & treat	Female	Married	Secondary	self employment	independent	VCT	TDF_3TC_EFV	TDF_3TC_EFV	Stage 1	217	<500
mbs	male	married	primary_school_class_8	self_employment_business_person	independent__does_not_depend_on_any_one_	vct	tdf_3tc_efv		information_not_available		1		1	no_documentation_of_tb_and_other_opportu		63	170	nurse pharm_tech lab_tech hrio clinical_officer counsellor		active_on_art	lost_to_follow_up															0	36.27105	test & treat	Male	Married	Primary	self employment	independent	VCT	TDF_3TC_EFV	TDF_3TC_EFV	Stage 1		Missing
mbs	female	married	primary_school_not_completed	self_employment_business_person	semi_independent__sometimes_needs_to_be_	outpatient_department	tdf_3tc_efv		information_not_available		3_or_more	93	1	no_documentation_of_tb_and_other_opportu		52	152	mentor_mother	regular_quality_work_improvement_team_me regular_facility_staff_meetings regular_ccc_departmental_clinical_meetin regular_multi_disciplinary_team__mdt__me	active_on_art	active_on_art	due_but_not_done	active_on_art	due_but_not_done	active_on_art	due_but_not_done	active_on_art	due_but_not_done	active_on_art	due_but_not_done	active_on_art	due_but_not_done	active_on_art	due_but_not_done		0	60.49829	delayed	Female	Married	Primary	self employment	Semi independent	Outpatient	TDF_3TC_EFV	TDF_3TC_EFV	Stage 1	93	<500
mbs	female	single_never_married	secondary_school	informal_employment_e_g__jua_kali__house	semi_independent__sometimes_needs_to_be_	transfer_in	tdf_3tc_efv		information_not_available		2		3	yes	tb_pulmonary_or_extra_pulmonary	45	158	clinical_officer	regular_facility_staff_meetings	active_on_art	active_on_art	due_but_not_done	active_on_art	not_due	active_on_art	due_but_not_done	active_on_art	not_due	active_on_art	not_due	active_on_art	not_due	active_on_art	due_but_not_done		3696	20.90349	delayed	Female	Single	Secondary	informal employment	Semi independent	Transfer in	TDF_3TC_EFV	TDF_3TC_EFV	Stage 3		Missing
mbs	male	married	secondary_school	formal_employment	independent__does_not_depend_on_any_one_	vct	tdf_3tc_efv		information_not_available		1		1	no_documentation_of_tb_and_other_opportu		59		nurse hrio clinical_officer counsellor pharm_tech lab_tech		active_on_art	active_on_art	due_but_not_done	active_on_art	not_due	active_on_art	ldl	active_on_art	not_due	active_on_art	not_due	active_on_art	not_due	active_on_art	ldl		0	36.78029	test & treat	Male	Married	Secondary	Formal employment	independent	VCT	TDF_3TC_EFV	TDF_3TC_EFV	Stage 1		Missing
mbs	male	married	tertiary_e_g__college__university	formal_employment	dependent__always_relies_on_family__rela	transfer_in	tdf_3tc_efv		no		1		1	no		60	180	clinical_officer	regular_ccc_departmental_clinical_meetin	active_on_art	active_on_art	due_but_not_done	active_on_art	not_due	active_on_art	due_but_not_done	active_on_art	not_due	active_on_art	not_due	active_on_art	not_due	active_on_art	ldl		0	38.49144	test & treat	Male	Married	Tertiary	Formal employment	Dependent	Transfer in	TDF_3TC_EFV	TDF_3TC_EFV	Stage 1		Missing
mbs	female	single_never_married	secondary_school	informal_employment_e_g__jua_kali__house	semi_independent__sometimes_needs_to_be_	vct	tdf_3tc_efv		yes	parent	2	245	1	no		50	158	clinical_officer	regular_facility_staff_meetings regular_multi_disciplinary_team__mdt__me	active_on_art	active_on_art	due_but_not_done	active_on_art	not_due	active_on_art	due_but_not_done	active_on_art	not_due	active_on_art	not_due	active_on_art	not_due	active_on_art	due_but_not_done		0	24.03012	delayed	Female	Single	Secondary	informal employment	Semi independent	VCT	TDF_3TC_EFV	TDF_3TC_EFV	Stage 1	245	<500
mbs	female	single_never_married	secondary_school	informal_employment_e_g__jua_kali__house	dependent__always_relies_on_family__rela	outpatient_department	tdf_3tc_efv		no		2	680	1	no		50	156	clinical_officer	regular_quality_work_improvement_team_me regular_ccc_departmental_clinical_meetin regular_multi_disciplinary_team__mdt__me	lost_to_follow_up																952	27.48255	delayed	Female	Single	Secondary	informal employment	Dependent	Outpatient	TDF_3TC_EFV	TDF_3TC_EFV	Stage 1	680	>=500
mbs	female	married	secondary_school	self_employment_business_person	semi_independent__sometimes_needs_to_be_	transfer_in	tdf_3tc_efv		yes	spouse	3_or_more	307	1	no		60	165	nurse	regular_facility_staff_meetings	active_on_art	active_on_art	due_but_not_done	active_on_art	not_due	active_on_art	_1000_copies_ml__number_of_copies_writte	active_on_art	not_due	active_on_art	not_due	active_on_art	not_due	active_on_art	ldl		1178	37.52498	delayed	Female	Married	Secondary	self employment	Semi independent	Transfer in	TDF_3TC_EFV	TDF_3TC_EFV	Stage 1	307	<500
mbs	female	married	primary_school_class_8	self_employment_business_person	independent__does_not_depend_on_any_one_	vct	tdf_3tc_efv		yes	spouse	1		1	no_documentation_of_tb_and_other_opportu		68		lab_tech nurse counsellor hrio pharm_tech clinical_officer		active_on_art	active_on_art	ldl	active_on_art	not_due	active_on_art	ldl	active_on_art	not_due	active_on_art	not_due	active_on_art	not_due	active_on_art	ldl		0	38.32717	test & treat	Female	Married	Primary	self employment	independent	VCT	TDF_3TC_EFV	TDF_3TC_EFV	Stage 1		Missing
mbs	female	married	secondary_school	self_employment_business_person	semi_independent__sometimes_needs_to_be_	transfer_in	tdf_3tc_efv		information_not_available		2	0	1	no		83	163	nurse	regular_quality_work_improvement_team_me regular_facility_staff_meetings regular_ccc_departmental_clinical_meetin regular_multi_disciplinary_team__mdt__me	transfer_out																0	23.49076	delayed	Female	Married	Secondary	self employment	Semi independent	Transfer in	TDF_3TC_EFV	TDF_3TC_EFV	Stage 1	0	<500
mbs	male	single_never_married	secondary_school	not_on_any_form_of_employment	independent__does_not_depend_on_any_one_	transfer_in	tdf_3tc_efv		information_not_available		1	44	1	no_documentation_of_tb_and_other_opportu		72	173	hrio lab_tech pharm_tech clinical_officer counsellor		active_on_art	active_on_art	ldl	active_on_art	not_due	active_on_art	due_but_not_done	active_on_art	not_due	active_on_art	not_due	active_on_art	not_due	active_on_art	due_but_not_done		0	32.68994	test & treat	Male	Single	Secondary	Not employed	independent	Transfer in	TDF_3TC_EFV	TDF_3TC_EFV	Stage 1	44	<500
mbs	female	separated	secondary_school	self_employment_business_person	semi_independent__sometimes_needs_to_be_	vct	tdf_3tc_efv		information_not_available		2	0	1	no		0	0	nurse	regular_quality_work_improvement_team_me regular_facility_staff_meetings regular_ccc_departmental_clinical_meetin regular_multi_disciplinary_team__mdt__me	active_on_art	active_on_art	ldl	active_on_art	ldl	active_on_art	ldl	active_on_art	due_but_not_done	active_on_art	due_but_not_done	active_on_art	due_but_not_done	active_on_art	due_but_not_done		0	34.53799	delayed	Female	Divorced/Separated	Secondary	self employment	Semi independent	VCT	TDF_3TC_EFV	TDF_3TC_EFV	Stage 1	0	<500
mbs	female	single_never_married	tertiary_e_g__college__university	self_employment_business_person	semi_independent__sometimes_needs_to_be_	others	tdf_3tc_efv		information_not_available		3_or_more	0	1	no		0	0	nurse	regular_quality_work_improvement_team_me regular_facility_staff_meetings regular_ccc_departmental_clinical_meetin regular_multi_disciplinary_team__mdt__me	transfer_out																0	29.98494	delayed	Female	Single	Tertiary	self employment	Semi independent	Others	TDF_3TC_EFV	TDF_3TC_EFV	Stage 1	0	<500
mbs	female	married	primary_school_class_8	not_on_any_form_of_employment	dependent__always_relies_on_family__rela	transfer_in	others	AZT/3TC/ATVR	yes	parent	3_or_more		1	no		58	155	peer_educator hrio community_health_volunteer	regular_ccc_departmental_clinical_meetin regular_multi_disciplinary_team__mdt__me	active_on_art	active_on_art	ldl	active_on_art	not_due	active_on_art	due_but_not_done	active_on_art	due_but_not_done	active_on_art	ldl	active_on_art	not_due	active_on_art	_1000_copies_ml__number_of_copies_writte_1		0	29.48392	delayed	Female	Married	Primary	Not employed	Dependent	Transfer in	AZT/3TC/ATVR	Others	Stage 1		Missing
mbs	female	divorced	tertiary_e_g__college__university	formal_employment	independent__does_not_depend_on_any_one_	vct	tdf_3tc_efv		information_not_available		1	18	1	no		61	148	clinical_officer	regular_multi_disciplinary_team__mdt__me	active_on_art	active_on_art	due_but_not_done	active_on_art	not_due	active_on_art	_1000_copies_ml__number_of_copies_writte	active_on_art	not_due	active_on_art	not_due	active_on_art	_1000_copies_ml__number_of_copies_writte_1	lost_to_follow_up			0	35.62492	test & treat	Female	Divorced/Separated	Tertiary	Formal employment	independent	VCT	TDF_3TC_EFV	TDF_3TC_EFV	Stage 1	18	<500
mbs	female	single_never_married	primary_school_class_8	self_employment_business_person	dependent__always_relies_on_family__rela	transfer_in	tdf_3tc_efv		yes	sibling	2		1	no		64	163	counsellor	regular_ccc_departmental_clinical_meetin	lost_to_follow_up																0	27.75359	test & treat	Female	Single	Primary	self employment	Dependent	Transfer in	TDF_3TC_EFV	TDF_3TC_EFV	Stage 1		Missing
mbs	male	married	secondary_school	formal_employment	independent__does_not_depend_on_any_one_	tb_clinic	tdf_3tc_efv		yes	spouse	information_not_available	33	3	yes	tb_pulmonary_or_extra_pulmonary	57	182	clinical_officer	regular_facility_staff_meetings regular_multi_disciplinary_team__mdt__me	active_on_art	active_on_art	_1000_copies_ml__number_of_copies_writte	active_on_art	not_due	active_on_art	_1000_copies_ml__number_of_copies_writte	active_on_art	not_due	active_on_art	not_due	active_on_art	not_due	active_on_art	ldl		0	53.79603	test & treat	Male	Married	Secondary	Formal employment	independent	TB clinic	TDF_3TC_EFV	TDF_3TC_EFV	Stage 3	33	<500
mbs	female	married	secondary_school	not_on_any_form_of_employment	dependent__always_relies_on_family__rela	others	tdf_3tc_efv		no		1		2	no_documentation_of_tb_and_other_opportu		35	149	others	regular_facility_staff_meetings	active_on_art	active_on_art	_1000_copies_ml__number_of_copies_writte_1	active_on_art	due_but_not_done	lost_to_follow_up											0	25.48665	delayed	Female	Married	Secondary	Not employed	Dependent	Others	TDF_3TC_EFV	TDF_3TC_EFV	Stage 2		Missing
mbs	female	single_never_married	tertiary_e_g__college__university	not_on_any_form_of_employment	dependent__always_relies_on_family__rela	others	tdf_3tc_efv		yes	parent	1		1	no		42	149	clinical_officer	regular_facility_staff_meetings	active_on_art	active_on_art	ldl	active_on_art	not_due	active_on_art	due_but_not_done	active_on_art	not_due	active_on_art	not_due	active_on_art	not_due	active_on_art	due_but_not_done		7	25.73306	test & treat	Female	Single	Tertiary	Not employed	Dependent	Others	TDF_3TC_EFV	TDF_3TC_EFV	Stage 1		Missing
mbs	female	single_never_married	secondary_school	informal_employment_e_g__jua_kali__house	dependent__always_relies_on_family__rela	vct	tdf_3tc_efv		no		1	3461	1	no		58	154	clinical_officer	regular_facility_staff_meetings	lost_to_follow_up																3458	32.48734	delayed	Female	Single	Secondary	informal employment	Dependent	VCT	TDF_3TC_EFV	TDF_3TC_EFV	Stage 1	3461	>=500
[truncated: 90 more rows]
[truncated: 24 more columns]
